# Supplementary material for: Prognostic implications of PPL expression in ovarian cancer
Source: Discov Oncol. 2022 May 25;13:35. doi: 10.1007/s12672-022-00496-z (PMC9133299; doi:10.1007/s12672-022-00496-z)
Supplement: Supplementary file 3 — (XLSX 42 KB) Supplementary table 1. A total of 502 PPL expression correlated essential genes were identified from Linkedomics. [file 12672_2022_496_MOESM3_ESM.xlsx]

## Sheet: Sheet1
Query	Statistic	P-value	FDR (BH)	Event_SD	Event_TD
ABCA2	0.444401	4.25064e-16	1.60554e-13	303	303
ABCA3	0.311368	3.09891e-08	6.95155e-07	303	303
ABHD2	0.314953	2.10772e-08	4.95561e-07	303	303
ABLIM1	0.370618	2.67511e-11	1.71396e-09	303	303
ACAP3	0.309801	3.66159e-08	8.00173e-07	303	303
ACCN1	0.366817	4.40178e-11	2.56327e-09	303	271
ACTN1	0.33836	1.49713e-09	5.25229e-08	303	303
ACTN4	0.305077	6.02032e-08	1.20358e-06	303	303
ADAM10	0.332706	2.89506e-09	9.06155e-08	303	303
ADAMTS14	0.31794	1.52278e-08	3.75207e-07	303	303
ADAMTSL3	0.302425	7.9279e-08	1.50818e-06	303	302
ADAMTSL4	0.304137	6.63919e-08	1.29753e-06	303	303
ADAMTSL5	0.341066	1.08673e-09	3.97977e-08	303	301
ADCY9	0.392121	1.40997e-12	1.48655e-10	303	303
ADRA1B	0.370168	2.8383e-11	1.78795e-09	303	303
AFAP1	0.417946	3.06503e-14	5.63291e-12	303	303
AFF1	0.326457	5.90869e-09	1.64706e-07	303	303
AGAP1	0.337229	1.71009e-09	5.85583e-08	303	303
AGRN	0.446217	3.12539e-16	1.27771e-13	303	303
AHDC1	0.365715	5.07961e-11	2.89076e-09	303	303
AHNAK2	0.509429	2.05658e-21	5.88533e-18	303	303
AHNAK	0.494112	4.66612e-20	7.93062e-17	303	303
AKAP11	0.315954	1.89087e-08	4.54104e-07	303	303
AKAP13	0.343847	7.79405e-10	2.97959e-08	303	303
ALDH3B1	0.300402	9.76277e-08	1.80413e-06	303	303
ALS2CL	0.427632	6.6826e-15	1.57489e-12	303	303
AMOTL2	0.383452	4.73966e-12	4.11017e-10	303	303
ANKRD11	0.303328	7.22087e-08	1.38552e-06	303	303
ANKRD50	0.338268	1.51351e-09	5.28199e-08	303	303
ANKS3	0.310172	3.52005e-08	7.76581e-07	303	303
ANXA11	0.308641	4.14014e-08	8.80418e-07	303	303
ANXA1	0.312266	2.81486e-08	6.37865e-07	303	303
ANXA2P1	0.315901	1.90172e-08	4.5514e-07	303	303
ANXA2P2	0.427128	7.24261e-15	1.64868e-12	303	303
ANXA2	0.364181	6.19464e-11	3.43976e-09	303	303
APBB2	0.320768	1.11564e-08	2.8542e-07	303	303
APOB	0.354078	2.22946e-10	1.02432e-08	303	247
ARAP1	0.40395	2.54308e-13	3.36916e-11	303	303
ARHGAP23	0.481654	5.27923e-19	6.6096e-16	303	303
ARHGEF10L	0.332605	2.92917e-09	9.1321e-08	303	303
ARHGEF12	0.348206	4.5976e-10	1.88906e-08	303	303
ARHGEF17	0.411548	8.1629e-14	1.3187e-11	303	303
ARID5B	0.453781	8.50944e-17	4.73503e-14	303	303
ARL4C	0.338027	1.55693e-09	5.42407e-08	303	303
ASAP2	0.340805	1.12103e-09	4.09789e-08	303	303
ASAP3	0.308692	4.11819e-08	8.76679e-07	303	303
ASH1L	0.350315	3.5513e-10	1.51684e-08	303	303
ATP6V0A1	0.354099	2.22365e-10	1.024e-08	303	303
ATP9A	0.306336	5.27731e-08	1.07653e-06	303	303
ATXN1L	0.309323	3.85208e-08	8.33313e-07	303	303
AXIN1	0.385662	3.49133e-12	3.19353e-10	303	303
BAHD1	0.301472	8.74698e-08	1.64525e-06	303	303
BAIAP2	0.341794	9.96542e-10	3.67638e-08	303	303
BCL2L1	0.35201	2.88153e-10	1.26647e-08	303	303
BCL9L	0.30335	7.20404e-08	1.38362e-06	303	303
BEAN	0.391441	1.55256e-12	1.62112e-10	303	303
BHLHE41	0.301304	8.89878e-08	1.66754e-06	303	303
BICD2	0.321074	1.07848e-08	2.76622e-07	303	303
BTBD19	0.310002	3.58415e-08	7.87255e-07	303	303
C11orf95	0.363851	6.4635e-11	3.56685e-09	303	303
C14orf43	0.324897	7.04265e-09	1.92205e-07	303	303
C15orf52	0.491126	8.42272e-20	1.29788e-16	303	303
C16orf72	0.331083	3.48974e-09	1.05281e-07	303	303
C17orf103	0.34399	7.66066e-10	2.93982e-08	303	303
C19orf21	0.308889	4.0333e-08	8.64118e-07	303	303
C1orf106	0.368731	3.42826e-11	2.08738e-09	303	303
C1orf116	0.451501	1.26373e-16	6.32874e-14	303	303
C20orf117	0.494022	4.75077e-20	7.93062e-17	303	303
C4orf38	0.304946	6.10311e-08	1.21892e-06	303	302
C5orf41	0.335362	2.12734e-09	7.07889e-08	303	303
C5orf53	0.34515	6.66231e-10	2.58828e-08	303	303
C6orf132	0.349926	3.72505e-10	1.58094e-08	303	303
CACNA1G	0.358435	1.29046e-10	6.32042e-09	303	303
CACNG4	0.361846	8.36101e-11	4.46613e-09	303	302
CALD1	0.305237	5.92035e-08	1.18715e-06	303	303
CAPN1	0.314507	2.21172e-08	5.18189e-07	303	303
CAPN2	0.353798	2.30851e-10	1.05339e-08	303	303
CAV2	0.316134	1.85427e-08	4.46988e-07	303	303
CBX6	0.406203	1.82106e-13	2.55101e-11	303	303
CBX7	0.310539	3.38515e-08	7.50124e-07	303	303
CCDC64B	0.423643	1.25868e-14	2.74063e-12	303	303
CCND1	0.435662	1.82086e-15	5.1374e-13	303	303
CD109	0.347086	5.26984e-10	2.11131e-08	303	303
CDC42BPB	0.366212	4.76205e-11	2.73334e-09	303	303
CDC42BPG	0.357449	1.46142e-10	7.10561e-09	303	303
CDC42EP3	0.302986	7.48114e-08	1.42862e-06	303	303
CDK14	0.318561	1.42252e-08	3.52673e-07	303	303
CELSR2	0.342131	9.57266e-10	3.54454e-08	303	303
CGN	0.387043	2.8809e-12	2.77453e-10	303	303
CHD2	0.30437	6.48025e-08	1.27517e-06	303	303
CHD3	0.323834	7.9336e-09	2.1361e-07	303	303
CHD6	0.301225	8.97183e-08	1.67966e-06	303	303
CHP	0.32851	4.68223e-09	1.36131e-07	303	303
CHST15	0.337111	1.73385e-09	5.91694e-08	303	303
CLCN7	0.317436	1.60887e-08	3.92557e-07	303	303
CLDN1	0.390539	1.76382e-12	1.8027e-10	303	303
CLDN9	0.375916	1.32151e-11	9.80464e-10	303	303
CLEC16A	0.535621	6.76147e-24	4.51486e-20	303	303
CLIC3	0.332582	2.93677e-09	9.135e-08	303	303
CLIP1	0.326613	5.80572e-09	1.6245e-07	303	303
CLSTN1	0.327087	5.5026e-09	1.5547e-07	303	303
CMIP	0.316295	1.8221e-08	4.39762e-07	303	303
CMTM4	0.439894	9.04925e-16	2.92378e-13	303	303
CNN2	0.323212	8.50416e-09	2.26274e-07	303	303
CNNM3	0.332263	3.04676e-09	9.36085e-08	303	303
CNNM4	0.308889	4.03305e-08	8.64118e-07	303	303
CNTN1	0.342817	8.81806e-10	3.31413e-08	303	299
COL16A1	0.322704	8.99949e-09	2.3752e-07	303	303
COL8A1	0.332553	2.94679e-09	9.15195e-08	303	303
COL8A2	0.370316	2.7835e-11	1.76257e-09	303	303
CRAMP1L	0.386408	3.14723e-12	2.9398e-10	303	303
CREB3L2	0.30876	4.0887e-08	8.73186e-07	303	303
CREBBP	0.469851	4.80772e-18	4.81541e-15	303	303
CRIM1	0.424026	1.18483e-14	2.63717e-12	303	303
CTNND1	0.313372	2.49967e-08	5.72923e-07	303	303
CUEDC1	0.300284	9.88143e-08	1.82438e-06	303	303
CYBRD1	0.304703	6.25943e-08	1.24025e-06	303	303
CYP4F12	0.306369	5.25905e-08	1.07542e-06	303	246
CYTH3	0.359724	1.09589e-10	5.50197e-09	303	303
DAAM1	0.3934	1.17533e-12	1.25236e-10	303	303
DAB2IP	0.348724	4.31606e-10	1.79005e-08	303	303
DCBLD2	0.32006	1.20631e-08	3.06272e-07	303	303
DGKA	0.30928	3.86951e-08	8.36181e-07	303	303
DHFRL1	0.306233	5.33479e-08	1.08604e-06	303	303
DLG5	0.329834	4.02629e-09	1.19488e-07	303	303
DNAJC5	0.333351	2.68717e-09	8.53079e-08	303	303
DOCK3	0.352939	2.5684e-10	1.1508e-08	303	303
DOCK9	0.3549	2.01221e-10	9.39593e-09	303	303
DPP4	0.304895	6.13573e-08	1.22299e-06	303	303
DTX4	0.314354	2.24854e-08	5.25307e-07	303	303
DVL1	0.302254	8.06917e-08	1.52925e-06	303	303
EGFR	0.31516	2.06079e-08	4.8912e-07	303	303
EHD2	0.371842	2.27534e-11	1.51932e-09	303	303
ELFN2	0.362186	8.00504e-11	4.31067e-09	303	298
ELK3	0.336153	1.93977e-09	6.54167e-08	303	303
EMP1	0.447502	2.5115e-16	1.04813e-13	303	303
EP300	0.335348	2.13096e-09	7.07918e-08	303	303
EPB41L1	0.442426	5.92723e-16	2.05352e-13	303	303
EPHA2	0.438101	1.21833e-15	3.69782e-13	303	303
EPN2	0.326678	5.76328e-09	1.61695e-07	303	303
EPPK1	0.385193	3.72584e-12	3.36199e-10	303	303
EPS8L2	0.32944	4.21156e-09	1.24434e-07	303	303
ERBB2	0.404144	2.47123e-13	3.31533e-11	303	303
ERC1	0.394114	1.06155e-12	1.1557e-10	303	303
ETV1	0.312432	2.76539e-08	6.27365e-07	303	303
EVC	0.310479	3.4068e-08	7.54089e-07	303	303
EVPL	0.420904	1.9347e-14	3.87559e-12	303	303
EZH1	0.313514	2.46169e-08	5.64862e-07	303	303
FAM155A	0.31431	2.2593e-08	5.26873e-07	303	301
FAM160A1	0.317744	1.55563e-08	3.81425e-07	303	303
FAM180A	0.364276	6.11874e-11	3.42376e-09	303	302
FAM20C	0.373038	1.9414e-11	1.35506e-09	303	303
FAM38A	0.330492	3.73445e-09	1.11821e-07	303	303
FAM63B	0.407231	1.56238e-13	2.3013e-11	303	303
FAM65A	0.305993	5.47034e-08	1.10913e-06	303	303
FAM83H	0.313035	2.59192e-08	5.9271e-07	303	303
FBRS	0.355338	1.90496e-10	8.95778e-09	303	303
FBXL16	0.374595	1.57743e-11	1.15325e-09	303	303
FGD4	0.304371	6.47928e-08	1.27517e-06	303	303
FKBP9	0.343674	7.95715e-10	3.02992e-08	303	303
FLII	0.422235	1.57088e-14	3.21102e-12	303	303
FLNA	0.357093	1.52838e-10	7.39531e-09	303	303
FLNB	0.335046	2.2072e-09	7.26425e-08	303	303
FLYWCH1	0.339906	1.24713e-09	4.49326e-08	303	303
FOSL2	0.347807	4.82715e-10	1.9694e-08	303	303
FOXJ2	0.334386	2.38312e-09	7.76237e-08	303	303
FOXK1	0.42299	1.39502e-14	2.97288e-12	303	303
FOXO3	0.30607	5.42643e-08	1.10246e-06	303	303
FRY	0.322649	9.05474e-09	2.38037e-07	303	303
FSCN2	0.443942	4.59329e-16	1.67296e-13	303	302
FSTL3	0.381174	6.47998e-12	5.23415e-10	303	303
FTO	0.319887	1.22953e-08	3.11771e-07	303	303
FYCO1	0.306453	5.21288e-08	1.06773e-06	303	303
FZD1	0.356139	1.72314e-10	8.16026e-09	303	303
GDPD5	0.33309	2.76949e-09	8.73675e-08	303	303
GFOD1	0.353061	2.52977e-10	1.13718e-08	303	303
GJC2	0.366273	4.72459e-11	2.71963e-09	303	303
GLG1	0.330142	3.88705e-09	1.15788e-07	303	303
GLIS2	0.583481	4.90175e-29	4.90959e-25	303	303
GLYR1	0.375836	1.33568e-11	9.87322e-10	303	303
GOLGA2	0.34891	4.21894e-10	1.7607e-08	303	303
GPC1	0.349629	3.86323e-10	1.63494e-08	303	303
GPC6	0.300653	9.51464e-08	1.76642e-06	303	303
GPR110	0.304032	6.71238e-08	1.31055e-06	303	303
GPR115	0.310088	3.55158e-08	7.80957e-07	303	285
GPR153	0.414651	5.08865e-14	8.71246e-12	303	303
GPRC5A	0.347381	5.08411e-10	2.04919e-08	303	303
GREM2	0.330185	3.86822e-09	1.15482e-07	303	294
GRLF1	0.30794	4.45821e-08	9.37113e-07	303	303
H6PD	0.336408	1.88286e-09	6.38196e-08	303	303
HDAC7	0.319043	1.34929e-08	3.37439e-07	303	303
HERC1	0.308797	4.07282e-08	8.71654e-07	303	303
HIVEP2	0.316018	1.87777e-08	4.51567e-07	303	303
HMCN1	0.310088	3.55151e-08	7.80957e-07	303	303
HSPG2	0.440401	8.31615e-16	2.77649e-13	303	303
IFT140	0.328051	4.93293e-09	1.42182e-07	303	303
IKZF2	0.412433	7.13726e-14	1.17191e-11	303	303
INO80	0.308202	4.3367e-08	9.15415e-07	303	303
IQSEC1	0.402373	3.20793e-13	4.09308e-11	303	303
ISM1	0.303836	6.85047e-08	1.32845e-06	303	303
ITFG3	0.315461	1.99469e-08	4.73993e-07	303	303
ITGA3	0.51861	2.93166e-22	1.17454e-18	303	303
ITGB4	0.404554	2.32582e-13	3.14802e-11	303	303
ITGB8	0.386687	3.02724e-12	2.88599e-10	303	303
ITPR3	0.404563	2.32272e-13	3.14802e-11	303	303
ITPRIPL2	0.339373	1.32849e-09	4.75219e-08	303	303
JPH2	0.313612	2.43588e-08	5.59583e-07	303	303
JUB	0.361936	8.266e-11	4.42739e-09	303	303
JUP	0.370818	2.6053e-11	1.68353e-09	303	303
KCTD11	0.318659	1.40732e-08	3.49335e-07	303	303
KIAA0100	0.328336	4.77569e-09	1.38447e-07	303	303
KIAA0247	0.325651	6.47033e-09	1.78041e-07	303	303
KIAA0427	0.381684	6.04303e-12	4.96123e-10	303	303
KIAA0430	0.349531	3.9099e-10	1.64544e-08	303	303
KIAA0556	0.377367	1.08691e-11	8.21623e-10	303	303
KIAA0754	0.459621	3.04763e-17	2.18036e-14	303	303
KIAA1109	0.355032	1.97919e-10	9.26335e-09	303	303
KIAA1217	0.448196	2.23049e-16	9.71329e-14	303	303
KIAA1644	0.361746	8.46903e-11	4.4763e-09	303	302
KIF1B	0.352698	2.64624e-10	1.17278e-08	303	303
KIF1C	0.360705	9.67311e-11	4.9558e-09	303	303
KIFC3	0.351976	2.89396e-10	1.26853e-08	303	303
KLF13	0.382179	5.64651e-12	4.71295e-10	303	303
KLF5	0.384273	4.23199e-12	3.71822e-10	303	303
KRT19	0.308997	3.98752e-08	8.56142e-07	303	303
KRT4	0.323691	8.06174e-09	2.16188e-07	303	299
KRT7	0.386401	3.15019e-12	2.9398e-10	303	303
KRT80	0.441409	7.02862e-16	2.38639e-13	303	303
KSR2	0.349227	4.05851e-10	1.70084e-08	303	303
LAMA3	0.402188	3.29659e-13	4.17957e-11	303	303
LAMA5	0.464147	1.35654e-17	1.08697e-14	303	303
LAMB3	0.409467	1.11741e-13	1.72184e-11	303	303
LAMC2	0.381978	5.80414e-12	4.79324e-10	303	303
LASP1	0.303802	6.8746e-08	1.33184e-06	303	303
LATS2	0.402133	3.32339e-13	4.18706e-11	303	303
LIF	0.380045	7.55948e-12	5.91529e-10	303	303
LIPK	0.304432	6.43866e-08	1.26948e-06	303	99
LMNA	0.303481	7.10754e-08	1.37025e-06	303	303
LMO7	0.427189	7.17247e-15	1.64868e-12	303	303
LOC100129034	0.385246	3.69842e-12	3.35235e-10	303	303
LOC285696	0.333892	2.52374e-09	8.14101e-08	303	224
LOC388692	0.359163	1.17674e-10	5.84922e-09	303	303
LOC647979	0.436045	1.70983e-15	4.89306e-13	303	303
LOC728643	0.312449	2.76024e-08	6.26907e-07	303	300
LOC90110	0.307771	4.53851e-08	9.51995e-07	303	303
LRCH4	0.380147	7.45469e-12	5.85617e-10	303	303
LRP1	0.407894	1.41494e-13	2.13113e-11	303	303
LRRC32	0.338327	1.50302e-09	5.26371e-08	303	303
LRRFIP1	0.305548	5.73137e-08	1.15272e-06	303	303
LTBP2	0.373223	1.89424e-11	1.33142e-09	303	303
LTBP3	0.422386	1.53394e-14	3.16783e-12	303	303
MACC1	0.434287	2.28028e-15	6.25735e-13	303	303
MACF1	0.320208	1.18687e-08	3.02102e-07	303	303
MAFK	0.344258	7.41781e-10	2.85208e-08	303	303
MAML2	0.431178	3.77951e-15	9.34706e-13	303	303
MAPK8IP3	0.322397	9.31242e-09	2.44171e-07	303	303
MARVELD1	0.316804	1.72377e-08	4.18553e-07	303	303
MBNL2	0.350748	3.36699e-10	1.45048e-08	303	303
MEF2D	0.35067	3.39959e-10	1.46139e-08	303	303
MET	0.338421	1.48648e-09	5.22407e-08	303	303
MFAP4	0.311543	3.04125e-08	6.82986e-07	303	303
MFGE8	0.337716	1.61503e-09	5.59729e-08	303	303
MGAT3	0.367552	3.99956e-11	2.3634e-09	303	303
MGRN1	0.445845	3.329e-16	1.33373e-13	303	303
MICALL1	0.382418	5.46405e-12	4.59621e-10	303	303
MINK1	0.306356	5.26652e-08	1.07542e-06	303	303
MKL1	0.303912	6.79595e-08	1.32171e-06	303	303
MKL2	0.312197	2.83564e-08	6.41127e-07	303	303
MLLT4	0.318761	1.39169e-08	3.45884e-07	303	303
MLLT6	0.374084	1.68894e-11	1.21701e-09	303	303
MLL	0.307799	4.52531e-08	9.50221e-07	303	303
MN1	0.307618	4.61212e-08	9.64405e-07	303	303
MNT	0.373265	1.88375e-11	1.33142e-09	303	303
MPRIP	0.311666	3.00155e-08	6.74826e-07	303	303
MSLN	0.348617	4.37301e-10	1.80619e-08	303	303
MVP	0.332176	3.07758e-09	9.42661e-08	303	303
MYCBP2	0.358047	1.35525e-10	6.62156e-09	303	303
MYH14	0.431815	3.40888e-15	8.72136e-13	303	303
MYH9	0.390751	1.71163e-12	1.75833e-10	303	303
MYO1C	0.326452	5.91173e-09	1.64706e-07	303	303
MYO1D	0.331366	3.37803e-09	1.02528e-07	303	303
MYT1	0.356645	1.61698e-10	7.76772e-09	303	295
N4BP3	0.348033	4.69571e-10	1.91968e-08	303	303
NACC2	0.315131	2.06732e-08	4.89511e-07	303	303
NBEAL2	0.326895	5.62349e-09	1.58216e-07	303	303
NBL1	0.323871	7.90057e-09	2.13007e-07	303	303
NBR1	0.351595	3.03316e-10	1.32375e-08	303	303
NCKAP5L	0.331217	3.43669e-09	1.04151e-07	303	303
NCOR1	0.332374	3.00826e-09	9.28529e-08	303	303
NCOR2	0.422672	1.46654e-14	3.06019e-12	303	303
NDST1	0.454065	8.09911e-17	4.63547e-14	303	303
NFAT5	0.353055	2.53186e-10	1.13718e-08	303	303
NIPAL3	0.329175	4.34094e-09	1.27131e-07	303	303
NKD2	0.329176	4.34062e-09	1.27131e-07	303	303
NLRX1	0.301697	8.54615e-08	1.6105e-06	303	303
NOTCH2	0.312702	2.68623e-08	6.11484e-07	303	303
NPRL3	0.309011	3.9814e-08	8.55744e-07	303	303
NR1D1	0.300885	9.29059e-08	1.73125e-06	303	303
NR2F1	0.353415	2.42119e-10	1.09731e-08	303	303
NRIP2	0.306522	5.17542e-08	1.06115e-06	303	303
NT5E	0.309178	3.91177e-08	8.43494e-07	303	303
NTNG1	0.361405	8.84599e-11	4.61466e-09	303	297
NUMA1	0.372322	2.13512e-11	1.46088e-09	303	303
OLFML2A	0.323047	8.66255e-09	2.29535e-07	303	303
OSBPL5	0.348793	4.27978e-10	1.77868e-08	303	303
PACS1	0.327472	5.26796e-09	1.49685e-07	303	303
PALM2-AKAP2	0.302986	7.48114e-08	1.42862e-06	303	303
PARD3B	0.438967	1.05556e-15	3.3039e-13	303	303
PARD3	0.323397	8.33073e-09	2.22508e-07	303	303
PBXIP1	0.317874	1.53377e-08	3.76525e-07	303	303
PCMTD1	0.301809	8.44815e-08	1.59353e-06	303	303
PDGFB	0.304538	6.36822e-08	1.25736e-06	303	303
PDLIM5	0.300702	9.46668e-08	1.75915e-06	303	303
PDPK1	0.503246	7.39038e-21	1.85055e-17	303	303
PDXK	0.313662	2.42273e-08	5.57199e-07	303	303
PER3	0.31448	2.21813e-08	5.19084e-07	303	303
PHF12	0.340353	1.18286e-09	4.27784e-08	303	303
PHF15	0.3276	5.19201e-09	1.48157e-07	303	303
PHLDB1	0.367298	4.13439e-11	2.42476e-09	303	303
PIP5K1C	0.364182	6.19331e-11	3.43976e-09	303	303
PITPNM3	0.362623	7.56922e-11	4.10774e-09	303	303
PKD1	0.371806	2.28617e-11	1.52148e-09	303	303
PLA2R1	0.3542	2.19583e-10	1.01352e-08	303	303
PLCD3	0.341684	1.00964e-09	3.71786e-08	303	303
PLCH2	0.338498	1.47306e-09	5.19832e-08	303	302
PLD2	0.30098	9.20043e-08	1.71764e-06	303	303
PLEC	0.444295	4.32802e-16	1.60554e-13	303	303
PLEKHA7	0.405307	2.08046e-13	2.87419e-11	303	303
PLEKHG3	0.370301	2.78922e-11	1.76257e-09	303	303
PLEKHG5	0.33506	2.20355e-09	7.26425e-08	303	303
PLEKHM1	0.364719	5.77853e-11	3.24245e-09	303	303
PLEKHM3	0.364807	5.71291e-11	3.21464e-09	303	303
PLEKHN1	0.346274	5.81508e-10	2.29307e-08	303	301
PLK2	0.338563	1.46183e-09	5.17373e-08	303	303
PLXNA1	0.331459	3.34213e-09	1.01747e-07	303	303
PLXNB1	0.308396	4.24907e-08	8.9976e-07	303	303
PLXNB2	0.309828	3.65097e-08	7.99302e-07	303	303
PMEPA1	0.382536	5.37605e-12	4.56327e-10	303	303
PNPLA2	0.303923	6.78875e-08	1.32171e-06	303	303
PODN	0.305565	5.72122e-08	1.15183e-06	303	303
PODXL	0.335041	2.20843e-09	7.26425e-08	303	303
PP14571	0.33739	1.6781e-09	5.78584e-08	303	301
PPFIBP1	0.317336	1.62655e-08	3.96387e-07	303	303
PPL	1	1e-29	1e-25	303	303
PPP1R13L	0.399857	4.63539e-13	5.52715e-11	303	303
PPP3CA	0.316072	1.86666e-08	4.49435e-07	303	303
PRDM2	0.419873	2.27261e-14	4.4199e-12	303	303
PRICKLE1	0.469136	5.48097e-18	5.22833e-15	303	303
PRR12	0.337694	1.61919e-09	5.60199e-08	303	303
PSKH1	0.32516	6.83786e-09	1.87596e-07	303	303
PTPN14	0.365453	5.25464e-11	2.97347e-09	303	303
PTPRF	0.324553	7.31991e-09	1.98152e-07	303	303
PTPRJ	0.34366	7.97108e-10	3.02992e-08	303	303
PTPRU	0.440175	8.63573e-16	2.83592e-13	303	303
PTRF	0.456098	5.67571e-17	3.44533e-14	303	303
PXDN	0.368028	3.75832e-11	2.24068e-09	303	303
PXN	0.476688	1.35137e-18	1.59239e-15	303	303
PYGB	0.315742	1.93485e-08	4.61966e-07	303	303
RAB11FIP3	0.366848	4.38395e-11	2.56033e-09	303	303
RAB11FIP5	0.303472	7.1139e-08	1.37025e-06	303	303
RAB3GAP1	0.305161	5.96782e-08	1.19547e-06	303	303
RAB40C	0.336587	1.84381e-09	6.2602e-08	303	303
RAI1	0.458939	3.43915e-17	2.29644e-14	303	303
RAPGEF2	0.309675	3.711e-08	8.08909e-07	303	303
RASAL1	0.374016	1.70433e-11	1.2237e-09	303	303
RASAL2	0.430902	3.95195e-15	9.65431e-13	303	303
RBM9	0.348648	4.35633e-10	1.80301e-08	303	303
RBMS2	0.445235	3.692e-16	1.45016e-13	303	303
RHBDF1	0.513059	9.58807e-22	3.20114e-18	303	303
RHOF	0.435337	1.92039e-15	5.34295e-13	303	303
RIN2	0.448463	2.13121e-16	9.48722e-14	303	303
RIPK4	0.306007	5.46246e-08	1.10865e-06	303	303
RNPEPL1	0.314293	2.26347e-08	5.26944e-07	303	303
ROGDI	0.36147	8.77367e-11	4.60089e-09	303	303
RPS6KA2	0.314348	2.24997e-08	5.25307e-07	303	303
RRBP1	0.318508	1.43089e-08	3.53871e-07	303	303
RREB1	0.336608	1.83917e-09	6.25504e-08	303	303
RUNDC2A	0.333117	2.76064e-09	8.72257e-08	303	303
RUNX1T1	0.30811	4.37929e-08	9.2246e-07	303	301
RUNX1	0.314287	2.26487e-08	5.26944e-07	303	303
SASH1	0.39402	1.07581e-12	1.16046e-10	303	303
SBF1P1	0.404113	2.48252e-13	3.31533e-11	303	263
SCEL	0.39513	9.17823e-13	1.00469e-10	303	301
SEC14L5	0.330452	3.75165e-09	1.12169e-07	303	303
SEMA3C	0.318039	1.50628e-08	3.716e-07	303	303
SETD1A	0.301368	8.84106e-08	1.65983e-06	303	303
SFXN3	0.327843	5.05091e-09	1.44542e-07	303	303
SGPL1	0.31762	1.57695e-08	3.86178e-07	303	303
SH3BP2	0.325809	6.35682e-09	1.75399e-07	303	303
SH3BP4	0.331525	3.31696e-09	1.01134e-07	303	303
SH3D19	0.360506	9.92151e-11	5.05719e-09	303	303
SH3D20	0.301345	8.86161e-08	1.66213e-06	303	303
SH3PXD2B	0.338933	1.39928e-09	4.98762e-08	303	303
SHISA9	0.307117	4.86223e-08	1.00958e-06	303	298
SHROOM3	0.333686	2.58477e-09	8.28451e-08	303	303
SIDT2	0.400732	4.07994e-13	5.01407e-11	303	303
SKI	0.411825	7.82688e-14	1.2747e-11	303	303
SLC12A4	0.333643	2.59787e-09	8.29994e-08	303	303
SLC12A6	0.352867	2.59158e-10	1.15622e-08	303	303
SLC16A5	0.347592	4.95526e-10	2.00939e-08	303	303
SLC34A3	0.323279	8.44106e-09	2.25155e-07	303	297
SLC35E2	0.311284	3.12676e-08	6.99836e-07	303	303
SLC4A11	0.406643	1.70568e-13	2.42327e-11	303	303
SLC6A12	0.314994	2.09825e-08	4.95069e-07	303	303
SLC9A2	0.322657	9.04716e-09	2.38037e-07	303	303
SNX29	0.339125	1.36796e-09	4.88468e-08	303	303
SNX33	0.304883	6.14328e-08	1.22328e-06	303	303
SOLH	0.309682	3.70789e-08	8.08909e-07	303	303
SORCS2	0.327335	5.35034e-09	1.5181e-07	303	301
SPEG	0.363199	7.02934e-11	3.83683e-09	303	303
SPEN	0.319554	1.27551e-08	3.20589e-07	303	303
SPOCK2	0.472181	3.12944e-18	3.29942e-15	303	303
SPRED3	0.307646	4.59874e-08	9.62611e-07	303	298
SPRY1	0.332598	2.93128e-09	9.1321e-08	303	303
SPTAN1	0.320413	1.16032e-08	2.96096e-07	303	303
SPTBN2	0.462885	1.7021e-17	1.3114e-14	303	303
SRCAP	0.332604	2.92951e-09	9.1321e-08	303	303
SRRM2	0.371115	2.50518e-11	1.63465e-09	303	303
SSC5D	0.357388	1.47278e-10	7.1435e-09	303	303
SSH3	0.315053	2.0848e-08	4.92485e-07	303	303
ST6GAL2	0.347571	4.96766e-10	2.01035e-08	303	303
SUFU	0.30089	9.28626e-08	1.73125e-06	303	303
SUN2	0.312187	2.83886e-08	6.41127e-07	303	303
SVIL	0.428942	5.41802e-15	1.30763e-12	303	303
SYDE1	0.30423	6.5756e-08	1.28887e-06	303	303
SYT8	0.369867	2.95311e-11	1.84864e-09	303	293
TBC1D24	0.321627	1.01442e-08	2.61866e-07	303	303
TBC1D2	0.314983	2.10068e-08	4.95069e-07	303	303
TET2	0.315643	1.95581e-08	4.66414e-07	303	303
TGFBR2	0.389838	1.94704e-12	1.95016e-10	303	303
TGM1	0.448836	1.99911e-16	9.22703e-14	303	303
TGM2	0.3743	1.64085e-11	1.19093e-09	303	303
TGOLN2	0.43176	3.43943e-15	8.72136e-13	303	303
TIMP3	0.348199	4.60193e-10	1.88906e-08	303	303
TK2	0.302556	7.82179e-08	1.48941e-06	303	303
TLN1	0.322266	9.44914e-09	2.46786e-07	303	303
TMBIM1	0.309989	3.58908e-08	7.87475e-07	303	303
TMCC3	0.351518	3.06228e-10	1.33356e-08	303	303
TMEM127	0.394009	1.0775e-12	1.16046e-10	303	303
TMEM130	0.306703	5.07807e-08	1.04623e-06	303	303
TMEM139	0.322091	9.63425e-09	2.49991e-07	303	303
TMEM184B	0.309946	3.60556e-08	7.90224e-07	303	303
TMEM8A	0.320841	1.10664e-08	2.83482e-07	303	303
TNKS1BP1	0.368421	3.57009e-11	2.14763e-09	303	303
TNNT2	0.320502	1.14887e-08	2.93548e-07	303	297
TNRC18	0.386356	3.16991e-12	2.9398e-10	303	303
TNRC6B	0.357571	1.43912e-10	7.0142e-09	303	303
TNS1	0.392593	1.31852e-12	1.3975e-10	303	303
TNS3	0.334308	2.40487e-09	7.80785e-08	303	303
TOM1L2	0.448756	2.0267e-16	9.22703e-14	303	303
TPCN1	0.324609	7.27406e-09	1.97444e-07	303	303
TPO	0.3325	2.96482e-09	9.19369e-08	303	259
TPRG1L	0.308318	4.28426e-08	9.05298e-07	303	303
TRAF7	0.35105	3.24407e-10	1.40357e-08	303	303
TRIL	0.386748	3.00159e-12	2.87693e-10	303	303
TRIM16	0.364175	6.19885e-11	3.43976e-09	303	303
TRIM29	0.406963	1.62618e-13	2.36055e-11	303	303
TRIOBP	0.342202	9.49123e-10	3.52743e-08	303	303
TRIO	0.32515	6.84568e-09	1.87596e-07	303	303
TSHZ2	0.384703	3.98773e-12	3.55032e-10	303	303
TSPAN9	0.341338	1.05212e-09	3.86008e-08	303	303
TTC7A	0.410273	9.89768e-14	1.53698e-11	303	303
UBE4B	0.306654	5.10448e-08	1.04863e-06	303	303
UBL3	0.319696	1.25567e-08	3.16001e-07	303	303
UBN1	0.534046	9.67106e-24	4.84327e-20	303	303
UNC5B	0.409029	1.19351e-13	1.82506e-11	303	303
UNKL	0.353872	2.28734e-10	1.04612e-08	303	303
UPK1B	0.30906	3.96069e-08	8.52207e-07	303	303
UPK3B	0.344713	7.02283e-10	2.71586e-08	303	303
USP54	0.305896	5.52655e-08	1.11826e-06	303	303
USP7	0.330135	3.89006e-09	1.15788e-07	303	303
VASN	0.397329	6.68918e-13	7.70102e-11	303	303
VAV2	0.371622	2.3425e-11	1.54868e-09	303	303
VCL	0.359024	1.19769e-10	5.88042e-09	303	303
VPS13D	0.414789	4.98222e-14	8.6786e-12	303	303
VSTM2L	0.322782	8.9214e-09	2.3577e-07	303	303
WDFY3	0.33365	2.59577e-09	8.29994e-08	303	303
WNK1	0.365576	5.17209e-11	2.93505e-09	303	303
WNT10A	0.37246	2.09632e-11	1.44805e-09	303	303
WNT7A	0.343297	8.32531e-10	3.14073e-08	303	302
WNT9A	0.373043	1.94006e-11	1.35506e-09	303	303
WWC2	0.309797	3.66293e-08	8.00173e-07	303	303
XKR4	0.451663	1.22887e-16	6.31196e-14	303	294
ZBED2	0.365838	4.99929e-11	2.85316e-09	303	303
ZBTB20	0.342994	8.63369e-10	3.25094e-08	303	303
ZBTB47	0.415042	4.79341e-14	8.42295e-12	303	303
ZBTB4	0.490351	9.80847e-20	1.40345e-16	303	303
ZBTB7A	0.407053	1.60452e-13	2.34611e-11	303	303
ZC3H13	0.341655	1.01315e-09	3.72395e-08	303	303
ZC3H4	0.322194	9.52519e-09	2.47803e-07	303	303
ZC3H7B	0.327142	5.46839e-09	1.54722e-07	303	303
ZCCHC14	0.342386	9.28439e-10	3.48286e-08	303	303
ZDHHC7	0.304812	6.18877e-08	1.23112e-06	303	303
ZFHX3	0.314069	2.31878e-08	5.3672e-07	303	303
ZHX3	0.418599	2.76991e-14	5.13767e-12	303	303
ZKSCAN1	0.303633	6.99617e-08	1.35147e-06	303	303
ZNF205	0.318837	1.3801e-08	3.43857e-07	303	303
ZNF319	0.368756	3.41698e-11	2.08686e-09	303	303
ZNF469	0.374404	1.61813e-11	1.1787e-09	303	303
ZNF500	0.377172	1.1159e-11	8.40367e-10	303	303
ZNF629	0.355277	1.91951e-10	9.00505e-09	303	303
ZNF646	0.36083	9.51992e-11	4.88982e-09	303	303
