# Supplementary material for: Prognostic implications of PPL expression in ovarian cancer
Source: Discov Oncol. 2022 May 25;13:35. doi: 10.1007/s12672-022-00496-z (PMC9133299; doi:10.1007/s12672-022-00496-z)
Supplement: Supplementary file 4 — (XLSX 382 KB) Supplementary table 2. The clinicopathologic data for the ovarian cancer patients from TCGA cohort. [file 12672_2022_496_MOESM4_ESM.xlsx]

## Sheet: TCGA-OV.GDC_phenotype
submitter_id.samples	age_at_initial_pathologic_diagnosis	batch_number	bcr	bcr_followup_barcode	bcr_followup_uuid	submitter_id	clinical_stage	day_of_dcc_upload	day_of_form_completion	days_to_initial_pathologic_diagnosis	eastern_cancer_oncology_group	file_uuid	followup_case_report_form_submission_reason	followup_treatment_success	history_of_neoadjuvant_treatment	informed_consent_verified	init_pathology_dx_method_other	initial_pathologic_diagnosis_method	jewish_origin	karnofsky_performance_score	lost_follow_up	lymphatic_invasion	month_of_dcc_upload	month_of_form_completion	neoplasm_histologic_grade	other_dx	patient_id	performance_status_scale_timing	person_neoplasm_cancer_status	postoperative_rx_tx	primary_therapy_outcome_success	radiation_therapy	tissue_prospective_collection_indicator	tissue_retrospective_collection_indicator	tissue_source_site	tumor_residual_disease	venous_invasion	withdrawn	year_of_dcc_upload	year_of_form_completion	year_of_initial_pathologic_diagnosis	days_to_index	dbgap_registration_code	disease_code	pathology_report_file_name	program	project_code	vial_number	age_at_index.demographic
TCGA-30-1857-01A	64	19.79.0	Nationwide Children's Hospital	TCGA-30-1857-F27564	1e076431-07c6-4bfb-a0e1-fbe4498b5035	TCGA-30-1857	Stage IV	22	2	0		7EC21EDE-2548-455D-A252-0AE57D2C1ED4			No	YES		Tumor resection					12	6	G3		1857		WITH TUMOR	NO		NO			30			FALSE	2016	2009	2001	0	178	OV	TCGA-30-1857.e3d84909-0149-4691-a398-1a6b272dde60.pdf	TCGA	TCGA	A	64
TCGA-13-1407-01A	51	13.84.0	Nationwide Children's Hospital	TCGA-13-1407-F24807	019f9660-f6a5-40c5-a156-998044af77a1	TCGA-13-1407	Stage IIIC	22	20	0		6D310595-D382-4831-8C89-3A2C78E7FF2C			No	YES		Cytology (e.g. Peritoneal or pleural fluid)					12	3	G3		1407		TUMOR FREE	YES	Complete Remission/Response	NO			13			FALSE	2016	2009	2008	0	178	OV	TCGA-13-1407.CCAF94A8-AA26-46FE-B3D3-22C9B750344A.pdf	TCGA	TCGA	A	51
TCGA-24-1552-01A	77	15.83.0	Nationwide Children's Hospital	TCGA-24-1552-F26148	9ea4de18-69c5-4737-b8ec-956d3c28d2c2	TCGA-24-1552	Stage IIIC	22	13	0	0	D7D522D4-2610-4FFA-B328-0B03CE6CBC8E			No	YES		Tumor resection				YES	12	5	G3		1552	Other	WITH TUMOR	YES	Complete Remission/Response	NO			24	1-10 mm		FALSE	2016	2009	1997	0	178	OV	TCGA-24-1552.FF7B6D0B-D13B-473E-A924-C63CB0B46511.pdf	TCGA	TCGA	A	77
TCGA-23-1026-01B	45	12.85.0	Nationwide Children's Hospital	TCGA-23-1026-F25610	adc0c0f8-0f93-40af-862a-f2efc4dd6cf1	TCGA-23-1026	Stage IIIC	22	23	0		887E14EE-DEBD-426D-9ED1-450F4463ED27			No	YES		Tumor resection					12	2	G3		1026		WITH TUMOR	YES	Complete Remission/Response	NO			23	1-10 mm		FALSE	2016	2009	2004	0		OV	TCGA-23-1026.E41E1018-422B-4B4A-8732-C9389847830D.pdf		TCGA	B	45
TCGA-13-2061-01A	58	40.67.0	Nationwide Children's Hospital	TCGA-13-2061-F25003	ee9b0f94-0f32-4777-ba2e-56f6abd2c7bb	TCGA-13-2061	Stage IIIC	22	1	0		BAA52719-3E70-4410-B696-36A45DD095EE			No	YES		Cytology (e.g. Peritoneal or pleural fluid)		80			12	2	G3		2061	Pre-Adjuvant Therapy	TUMOR FREE	YES	Complete Remission/Response	NO			13	No Macroscopic disease		FALSE	2016	2010	2009	0	178	OV	TCGA-13-2061.57D9D913-A6F9-4406-BF4D-0770004131D5.pdf	TCGA	TCGA	A	58
TCGA-61-2092-01A	57	22.78.0	Nationwide Children's Hospital	TCGA-61-2092-F28381	fbfa4e68-8edf-44d8-84cb-ced0ddad76bd	TCGA-61-2092	Stage IIIC	22	8	0		DD0EBD11-BC43-4AEA-836B-4B03910E3C81			No	YES		Tumor resection				NO	12	12	G3		2092		TUMOR FREE	YES	Complete Remission/Response	NO			61	No Macroscopic disease	NO	FALSE	2016	2009	2004	0		OV	TCGA-61-2092.35b4bfa3-e6a5-4b55-a7f1-bc39953422c0.pdf		TCGA	A	57
TCGA-61-2092-11A	57	22.78.0	Nationwide Children's Hospital	TCGA-61-2092-F28381	fbfa4e68-8edf-44d8-84cb-ced0ddad76bd	TCGA-61-2092	Stage IIIC	22	8	0		DD0EBD11-BC43-4AEA-836B-4B03910E3C81			No	YES		Tumor resection				NO	12	12	G3		2092		TUMOR FREE	YES	Complete Remission/Response	NO			61	No Macroscopic disease	NO	FALSE	2016	2009	2004	0		OV			TCGA	A	57
TCGA-36-2552-01A	64	40.67.0	Nationwide Children's Hospital	TCGA-36-2552-F27976	f0f073e9-431f-4e1b-bcf4-92efb3848872	TCGA-36-2552	Stage IIC	22	18	0		2F0D9740-8AF7-4E3D-8148-B7B9DD22BE3E			No	YES		Tumor resection					12	8	G3		2552		TUMOR FREE	YES		NO			36	No Macroscopic disease		FALSE	2016	2010	2009	0	178	OV	TCGA-36-2552.9504a356-0742-44f1-a218-62b769e64a33.pdf	TCGA	TCGA	A	64
TCGA-25-1878-01A	60	21.74.0	Nationwide Children's Hospital	TCGA-25-1878-F26779	a827269a-ecd1-4a70-b55c-3a36cff2de7c	TCGA-25-1878	Stage IIIC	22	2	0		37ECBB8E-F966-4D4E-B70A-B42C47FF085E			No	YES		Tumor resection					12	6	G3		1878		WITH TUMOR	YES	Complete Remission/Response	NO			25	1-10 mm		FALSE	2016	2009	1994	0		OV	TCGA-25-1878.68CA385D-1082-467D-966C-849D96A3364E.pdf		TCGA	A	60
TCGA-29-1703-01A	56	18.84.0	Nationwide Children's Hospital	TCGA-29-1703-F27255	aef081e4-4629-4f49-a25f-0787fe8e2ce5	TCGA-29-1703	Stage IIIC	22	2	0	0	C1CDC5D9-7E24-4422-9174-582B6ECCEF00			No	YES		Tumor resection					12	6	G2		1703	Post-Adjuvant Therapy	WITH TUMOR	YES	Complete Remission/Response	NO			29	1-10 mm		FALSE	2016	2009	2005	0	178	OV	TCGA-29-1703.c8397af0-67d2-4e69-993b-7349657e9953.pdf	TCGA	TCGA	A	56
TCGA-24-1422-01A	82	14.86.0	Nationwide Children's Hospital	TCGA-24-1422-F25934	53ee42c9-00e7-4df7-9070-362b248e998a	TCGA-24-1422	Stage IIIC	22	16	0		43F63CD9-45AE-4639-B536-59624445FBA2			No	YES		Tumor resection					12	4	G3		1422			NO		NO			24	1-10 mm		FALSE	2016	2009	2008	0	178	OV	TCGA-24-1422.8bcb6cf4-84ea-41a1-9113-061a7523c19f.pdf	TCGA	TCGA	A	82
TCGA-61-1737-01A	42	19.79.0	Nationwide Children's Hospital	TCGA-61-1737-F28182	36c9e79e-9559-4eb1-bc79-7274be460b42	TCGA-61-1737	Stage IV	22	2	0		131F9A3B-5DD7-49FE-95CA-851064ADCAC4			No	YES		Cytology (e.g. Peritoneal or pleural fluid)				YES	12	6	G3		1737		TUMOR FREE	YES	Complete Remission/Response	NO			61	1-10 mm	YES	FALSE	2016	2009	2005	0	178	OV	TCGA-61-1737.2fa09bf8-8be5-411c-a9cf-16c12ed1390f.pdf	TCGA	TCGA	A	42
TCGA-61-1737-11A	42	19.79.0	Nationwide Children's Hospital	TCGA-61-1737-F28182	36c9e79e-9559-4eb1-bc79-7274be460b42	TCGA-61-1737	Stage IV	22	2	0		131F9A3B-5DD7-49FE-95CA-851064ADCAC4			No	YES		Cytology (e.g. Peritoneal or pleural fluid)				YES	12	6	G3		1737		TUMOR FREE	YES	Complete Remission/Response	NO			61	1-10 mm	YES	FALSE	2016	2009	2005	0	178	OV		TCGA	TCGA	A	42
TCGA-13-0913-01A	53	11.84.0	Nationwide Children's Hospital	TCGA-13-0913-F24758	2196fa5e-c624-4376-a480-5aacc1c81f86	TCGA-13-0913	Stage IIIC	22	25	0		CDE82CDC-552D-48D7-A78C-B3EE24993D21			No	YES		Tumor resection		80			12	2	G3		913	Pre-Adjuvant Therapy	WITH TUMOR	YES	Complete Remission/Response	NO			13	No Macroscopic disease		FALSE	2016	2009	2006	0		OV	TCGA-13-0913.E8FB6EA9-586A-452F-B6A6-0746F16B51DB.pdf		TCGA	A	53
TCGA-13-0913-02A	53	11.84.0	Nationwide Children's Hospital	TCGA-13-0913-F24758	2196fa5e-c624-4376-a480-5aacc1c81f86	TCGA-13-0913	Stage IIIC	22	25	0		CDE82CDC-552D-48D7-A78C-B3EE24993D21			No	YES		Tumor resection		80			12	2	G3		913	Pre-Adjuvant Therapy	WITH TUMOR	YES	Complete Remission/Response	NO			13	No Macroscopic disease		FALSE	2016	2009	2006	0		OV	TCGA-13-0913.61FBF10C-A508-4D83-971D-5A48BA81F08A.pdf		TCGA	A	53
TCGA-13-0768-01A	73	9.82.0	Nationwide Children's Hospital	TCGA-13-0768-F24572	3c46ff04-2725-424b-a388-c837eb62ceec	TCGA-13-0768	Stage IIIC	22	24	0		9A8ACB5D-E4D3-462B-BFC4-9416DA6BEB60			No	YES		Tumor resection		60			12	2	G3		768	Pre-Adjuvant Therapy	TUMOR FREE	YES	Complete Remission/Response	NO			13	1-10 mm		FALSE	2016	2009	2008	0	178	OV	TCGA-13-0768.7D67D0D3-105C-4A00-B104-106BE26FEE2D.pdf	TCGA	TCGA	A	73
TCGA-13-1411-01A	81	13.84.0	Nationwide Children's Hospital	TCGA-13-1411-F24828	aea78ebe-c26b-47e2-a50f-000c9e792fa0	TCGA-13-1411	Stage IIIC	22	20	0		306E02F0-A388-4B00-BDD9-917E76AC9D86			No	YES		Tumor resection					12	3	G3		1411		WITH TUMOR	YES	Partial Remission/Response	NO			13	>20 mm		FALSE	2016	2009	2008	0		OV	TCGA-13-1411.F73F2D6F-3FD9-4457-921A-9EE0E47A6470.pdf		TCGA	A	81
TCGA-24-1927-01A	59	21.74.0	Nationwide Children's Hospital	TCGA-24-1927-F26396	961f5963-db18-487d-b99d-18ca0a9c78f9	TCGA-24-1927	Stage IIIC	22	1	0		FB3D239A-9842-457A-8418-35AEC77CFD21			No	YES		Tumor resection					12	3	G3		1927		WITH TUMOR	YES	Complete Remission/Response	NO			24	1-10 mm		FALSE	2016	2010	1999	0		OV	TCGA-24-1927.67121ef6-223f-47b5-8094-81ffffcc6951.pdf		TCGA	A	59
TCGA-09-1659-01B	51	17.81.0	Nationwide Children's Hospital	TCGA-09-1659-F24226	43fa1bf4-aebc-4742-975b-f4fac71b3092	TCGA-09-1659	Stage IIIC	22	2	0		C8E97C84-A927-4ED1-BD5A-1FF532B973C1			No	YES		Tumor resection				YES	12	6	G3		1659		WITH TUMOR	YES	Stable Disease	NO			9	>20 mm	NO	FALSE	2016	2009	1997	0	178	OV	TCGA-09-1659.f10b2e12-02b2-42e0-a5b2-a02c1daabbdf.pdf	TCGA	TCGA	B	51
TCGA-13-1408-01A	59	13.84.0	Nationwide Children's Hospital	TCGA-13-1408-F24811	b5ebd8fe-77ce-48fc-b3de-f0ac628225e4	TCGA-13-1408	Stage IIIC	22	20	0		0CAFB92E-A597-4F9A-B2A1-20081A2697C8			No	YES		Tumor resection	ASHKENAZI				12	3	G3		1408		WITH TUMOR	YES	Partial Remission/Response	NO			13	>20 mm		FALSE	2016	2009	2008	0	178	OV	TCGA-13-1408.39435FCB-699F-4A2F-9005-E67C9A41C766.pdf	TCGA	TCGA	A	59
TCGA-13-0904-01A	63	11.84.0	Nationwide Children's Hospital	TCGA-13-0904-F24723	ab164d3c-baee-40a5-b0fd-dbb870fa1f3b	TCGA-13-0904	Stage IIIC	22	25	0		160221C3-8925-4D0E-9687-B0E6F50A48CE			No	YES		Incisional Biopsy		80			12	2	G3		904	Pre-Adjuvant Therapy	WITH TUMOR	YES	Partial Remission/Response	NO			13	>20 mm		FALSE	2016	2009	2004	0	178	OV	TCGA-13-0904.4355BCD7-7A04-4F75-9415-83D3D6E18A24.pdf	TCGA	TCGA	A	63
TCGA-OY-A56P-01A	48	409.36.0	Nationwide Children's Hospital	TCGA-OY-A56P-F56664	81CEF205-14CE-42CB-8DF5-E36D77C2B390	TCGA-OY-A56P	Stage IIIB	22	17	0		2F9A627B-8C9A-4978-AFCE-9BFD40C5CE22	Scheduled Follow-up Submission	Stable Disease	No	YES		Tumor resection			NO	NO	12	2	G3	No	A56P		WITH TUMOR	YES	Complete Remission/Response	NO	YES	NO	OY	1-10 mm	NO	FALSE	2016	2014	2010	0	178	OV	TCGA-OY-A56P.D916ED58-54D5-43FC-A5B0-6E4844A7F677.pdf	TCGA	TCGA	A	48
TCGA-29-1777-01A	47	19.79.0	Nationwide Children's Hospital	TCGA-29-1777-F27415	26534f1e-ae94-44af-8630-10166f59e9a1	TCGA-29-1777	Stage IIIC	22	2	0	0	84F3EA0F-864D-46C5-8A78-C3CF27F7DB8D			No	YES		Tumor resection					12	6	G2		1777	Post-Adjuvant Therapy	WITH TUMOR	YES	Progressive Disease	NO			29	>20 mm		FALSE	2016	2009	2008	0		OV	TCGA-29-1777.bfd59906-509b-4ca3-9282-c881f9962e15.pdf		TCGA	A	47
TCGA-61-2102-01A	74	22.78.0	Nationwide Children's Hospital	TCGA-61-2102-F28438	0b2aa437-7686-4d29-ac07-bc166237edbf	TCGA-61-2102	Stage IIIC	22	7	0		3B97E72C-7363-4DC6-ABB8-2B781CAC8117			No	YES		Tumor resection					12	12	G3		2102		WITH TUMOR	YES		NO			61			FALSE	2016	2009	1999	0		OV	TCGA-61-2102.f0521e47-1cc3-4f72-9efd-3d128f57e614.pdf		TCGA	A	74
TCGA-61-2102-11A	74	22.78.0	Nationwide Children's Hospital	TCGA-61-2102-F28438	0b2aa437-7686-4d29-ac07-bc166237edbf	TCGA-61-2102	Stage IIIC	22	7	0		3B97E72C-7363-4DC6-ABB8-2B781CAC8117			No	YES		Tumor resection					12	12	G3		2102		WITH TUMOR	YES		NO			61			FALSE	2016	2009	1999	0		OV			TCGA	A	74
TCGA-04-1649-01A	74	19.79.0	Nationwide Children's Hospital	TCGA-04-1649-F24168	f9735bfe-c3b8-450d-9d52-4b36a3a90e03	TCGA-04-1649	Stage IIIC	22	2	0	1	89E1B3B3-8775-41C2-8B1E-91FF61E69825			No	YES		Tumor resection					12	6	G3		1649	Preoperative		NO		NO			4	1-10 mm		FALSE	2016	2009	2003	0		OV	TCGA-04-1649.C0A1166D-7233-4843-A007-DDF16A45A5E8.pdf		TCGA	A	74
TCGA-04-1649-11A	74	19.79.0	Nationwide Children's Hospital	TCGA-04-1649-F24168	f9735bfe-c3b8-450d-9d52-4b36a3a90e03	TCGA-04-1649	Stage IIIC	22	2	0	1	89E1B3B3-8775-41C2-8B1E-91FF61E69825			No	YES		Tumor resection					12	6	G3		1649	Preoperative		NO		NO			4	1-10 mm		FALSE	2016	2009	2003	0		OV			TCGA	A	74
TCGA-13-0893-01B	48	13.84.0	Nationwide Children's Hospital	TCGA-13-0893-F24690	2e198688-0234-4ff0-bae5-0472ce5af182	TCGA-13-0893	Stage IIIC	22	20	0		C4B50FEF-F9E9-4B04-8DD9-9F3D1232E26B			No	YES		Cytology (e.g. Peritoneal or pleural fluid)					12	3	G3		893		WITH TUMOR	YES	Partial Remission/Response	NO			13	11-20 mm		FALSE	2016	2009	2003	0		OV	TCGA-13-0893.0648E74B-766C-4AB7-BEEE-D45895413E5E.pdf		TCGA	B	48
TCGA-29-1695-01A	62	18.84.0	Nationwide Children's Hospital	TCGA-29-1695-F27204	1a796fc4-467e-422f-b7bf-d9857180bafa	TCGA-29-1695	Stage IIIC	22	2	0		02CB1A58-79F9-4B10-BF7F-92D82E11D277			No	YES		Tumor resection					12	6	G2		1695					NO			29	>20 mm		FALSE	2016	2009	2003	0	178	OV	TCGA-29-1695.136a4380-2a2a-489f-8675-886e876f17f7.pdf	TCGA	TCGA	A	62
TCGA-29-1694-01A	45	18.84.0	Nationwide Children's Hospital	TCGA-29-1694-F27192	a17e36f4-a75c-4d56-a8a4-f79d48e9513b	TCGA-29-1694	Stage IIIC	22	2	0	1	68E3A689-E583-4ADB-B7F0-FB6F414BA936			No	YES		Tumor resection					12	6	GX		1694	Other	WITH TUMOR	YES	Stable Disease	NO			29	11-20 mm		FALSE	2016	2009	2002	0	178	OV	TCGA-29-1694.ccfb9f1d-1779-4fae-a34f-c46a19d4b095.pdf	TCGA	TCGA	A	45
TCGA-24-1544-01A	71	17.81.0	Nationwide Children's Hospital	TCGA-24-1544-F26080	56ec21c8-c3b5-41b3-abdc-964351237f88	TCGA-24-1544	Stage IIIC	22	2	0		F01A3EE4-8AB7-4B59-A8EA-89739032C2CC			No	YES		Tumor resection					12	6	G3		1544		WITH TUMOR	YES	Partial Remission/Response	NO			24	1-10 mm		FALSE	2016	2009	2000	0	178	OV	TCGA-24-1544.2fd78a14-cc3f-4920-9c50-6051579b6ad4.pdf	TCGA	TCGA	A	71
TCGA-09-1672-01A	78	18.84.0	Nationwide Children's Hospital	TCGA-09-1672-F24314	a4b07c67-1c4e-4d96-97dc-9cc364302992	TCGA-09-1672	Stage IIIC	22	2	0		1EE40DD8-207A-4A2F-9227-32307B36CEFD			No	YES		Tumor resection				YES	12	6	G1		1672		TUMOR FREE	YES		NO			9		YES	FALSE	2016	2009	2008	0	178	OV	TCGA-09-1672.103ad514-77dc-42fd-8cf2-31e9de128a74.pdf	TCGA	TCGA	A	78
TCGA-25-1316-01A	55	13.84.0	Nationwide Children's Hospital	TCGA-25-1316-F26646	66d2e9b2-0219-4b9a-aa62-d52e65461829	TCGA-25-1316	Stage IIIC	22	27	0		0BD90016-71A9-48CC-B73E-05DAB2DA56B5			No	YES		Tumor resection					12	3	G3		1316		WITH TUMOR	YES	Progressive Disease	NO			25	1-10 mm		FALSE	2016	2009	2000	0	178	OV	TCGA-25-1316.B766CB7E-C4EC-489C-AEF0-BE28132D5BA5.pdf	TCGA	TCGA	A	55
TCGA-23-1023-01A	65	12.85.0	Nationwide Children's Hospital	TCGA-23-1023-F25587	a457d6c8-d9cb-4d35-8e5c-54d0ef69de98	TCGA-23-1023	Stage IIIC	22	23	0		6F14418D-A4E6-40A9-AFB2-2FBE3E21D8BD			No	YES		Tumor resection				YES	12	2	G3		1023		WITH TUMOR	YES	Complete Remission/Response	NO			23	1-10 mm	YES	FALSE	2016	2009	2005	0	178	OV	TCGA-23-1023.98EBC356-C54E-4C1E-9726-BA61397DDA38.pdf	TCGA	TCGA	A	65
TCGA-23-1023-01R	65	12.85.0	Nationwide Children's Hospital	TCGA-23-1023-F25587	a457d6c8-d9cb-4d35-8e5c-54d0ef69de98	TCGA-23-1023	Stage IIIC	22	23	0		6F14418D-A4E6-40A9-AFB2-2FBE3E21D8BD			No	YES		Tumor resection				YES	12	2	G3		1023		WITH TUMOR	YES	Complete Remission/Response	NO			23	1-10 mm	YES	FALSE	2016	2009	2005	0	178	OV	TCGA-23-1023.98EBC356-C54E-4C1E-9726-BA61397DDA38.pdf	TCGA	TCGA	R	65
TCGA-OY-A56Q-01A	78	409.36.0	Nationwide Children's Hospital	TCGA-OY-A56Q-F57585	9F8F69EC-4966-4E34-B5EE-5D8956F18154	TCGA-OY-A56Q	Stage IIA	22	17	0		A45A54ED-B118-4ECC-BBEC-48BC53F8269B	Scheduled Follow-up Submission	Complete Remission/Response	No	YES		Tumor resection			NO	NO	12	3	G3	No	A56Q		TUMOR FREE	YES	Complete Remission/Response	NO	YES	NO	OY	No Macroscopic disease	NO	FALSE	2016	2014	2012	0	178	OV	TCGA-OY-A56Q.3EF6F66B-8B6E-48E6-9CF4-F8A6B236856D.pdf	TCGA	TCGA	A	78
TCGA-29-2427-01A	60	24.76.0	Nationwide Children's Hospital	TCGA-29-2427-F27470	43e966c8-610e-48a8-9e83-b2635e874aa0	TCGA-29-2427	Stage IIIC	22	8	0	0	4C2E448E-70B9-4AAB-826A-B4ACB8FCD4E7			No	YES		Tumor resection					12	2	G3		2427	Post-Adjuvant Therapy	WITH TUMOR	YES	Complete Remission/Response	NO			29	>20 mm		FALSE	2016	2010	2004	0	178	OV	TCGA-29-2427.b53536ca-770c-4482-b2f7-4284d804db2e.pdf	TCGA	TCGA	A	60
TCGA-13-0758-01A	60	9.82.0	Nationwide Children's Hospital	TCGA-13-0758-F24539	5574373d-18ca-42bc-a604-5803d33e993b	TCGA-13-0758	Stage IV	22	24	0		132FB982-E0A7-4358-ACC1-9BDEC0066C7F			No	YES		Tumor resection		60			12	2	G3		758	Pre-Adjuvant Therapy	WITH TUMOR	YES	Partial Remission/Response	NO			13	1-10 mm		FALSE	2016	2009	2005	0		OV	TCGA-13-0758.37B557BB-D2C4-42A9-B224-F1DFFC9B8FE3.pdf		TCGA	A	60
TCGA-23-1120-01A	60	12.85.0	Nationwide Children's Hospital	TCGA-23-1120-F25715	1f657a1b-69cb-4138-929b-aecb50c96b69	TCGA-23-1120	Stage IIIC	22	24	0		8B4FB1C8-A87E-4E9C-8F75-F623DB41D890			No	YES		Tumor resection				NO	12	2	G3		1120			YES	Complete Remission/Response	NO			23	1-10 mm	NO	FALSE	2016	2009	2008	0		OV	TCGA-23-1120.e12ef7d5-6fa8-46fa-bedc-da6ddbbecc37.pdf		TCGA	A	60
TCGA-13-1509-01A	64	14.86.0	Nationwide Children's Hospital	TCGA-13-1509-F24957	770c3446-50ed-4950-b822-5710cfea1b64	TCGA-13-1509	Stage IV	22	31	0		4CA4656C-D684-4574-9B04-EDF2B34A7B2D			No	YES		Cytology (e.g. Peritoneal or pleural fluid)	ASHKENAZI	40			12	3	G3		1509	Pre-Adjuvant Therapy	TUMOR FREE	YES	Complete Remission/Response	NO			13	1-10 mm		FALSE	2016	2009	2008	0		OV	TCGA-13-1509.5FB47FA9-299B-4466-A324-20D44C788F8B.pdf		TCGA	A	64
TCGA-24-1556-01A	50	17.81.0	Nationwide Children's Hospital	TCGA-24-1556-F26184	ae13e174-65c7-41d1-a531-10166f114bfe	TCGA-24-1556	Stage IIB	22	2	0		44AF83F0-DE46-4515-B7BE-F4F1EF63613D			No	YES		Tumor resection					12	6	G3		1556		WITH TUMOR	YES	Complete Remission/Response	NO			24	1-10 mm		FALSE	2016	2009	2000	0	178	OV	TCGA-24-1556.75c91323-45a7-4629-b014-f7eda2f1075e.pdf	TCGA	TCGA	A	50
TCGA-23-1124-01A	62	12.85.0	Nationwide Children's Hospital	TCGA-23-1124-F25739	c90aa1d1-772f-417c-b113-a6161625f250	TCGA-23-1124	Stage IIIC	22	19	0		FCCC9BD4-0708-4372-979E-46FA80C9BD22			No	YES		Tumor resection				YES	12	2	G3		1124		WITH TUMOR	YES	Complete Remission/Response	NO			23	No Macroscopic disease	YES	FALSE	2016	2009	1999	0	178	OV	TCGA-23-1124.71415169-cb24-4d07-b9c7-a71ce0424d0d.pdf	TCGA	TCGA	A	62
TCGA-61-2104-01A	53	22.78.0	Nationwide Children's Hospital	TCGA-61-2104-F28442	02ac5e72-78e8-458e-9966-f78a3fb86f69	TCGA-61-2104	Stage IIC	22	7	0		65009F89-B0E7-43AE-A1F3-FBDBA630938B			No	YES		Tumor resection					12	12	G2		2104			YES	Complete Remission/Response	NO			61	No Macroscopic disease	NO	FALSE	2016	2009	2003	0		OV	TCGA-61-2104.38d2e115-ec9a-40e5-bfa0-30fb1db60691.pdf		TCGA	A	53
TCGA-61-2104-11A	53	22.78.0	Nationwide Children's Hospital	TCGA-61-2104-F28442	02ac5e72-78e8-458e-9966-f78a3fb86f69	TCGA-61-2104	Stage IIC	22	7	0		65009F89-B0E7-43AE-A1F3-FBDBA630938B			No	YES		Tumor resection					12	12	G2		2104			YES	Complete Remission/Response	NO			61	No Macroscopic disease	NO	FALSE	2016	2009	2003	0		OV			TCGA	A	53
TCGA-13-1501-01A	50	14.86.0	Nationwide Children's Hospital	TCGA-13-1501-F24931	567ddcdb-f843-4f51-81bc-9074b6b2c0a8	TCGA-13-1501	Stage IV	22	31	0		49504347-1F6D-4F1D-A0AE-382DFF187FDE			No	YES		Cytology (e.g. Peritoneal or pleural fluid)		80			12	3	G3		1501	Pre-Adjuvant Therapy	WITH TUMOR	YES	Partial Remission/Response	NO			13	>20 mm		FALSE	2016	2009	2006	0	178	OV	TCGA-13-1501.7D27D441-D069-4674-A761-299E315D67C1.pdf	TCGA	TCGA	A	50
TCGA-13-0912-01A	58	11.84.0	Nationwide Children's Hospital	TCGA-13-0912-F24753	8236ba4d-8089-40c1-93ae-156ca8543db8	TCGA-13-0912	Stage IIIC	22	25	0		0900EBBB-44EF-4866-8120-BFDE22079E83			No	YES		Tumor resection	ASHKENAZI	80			12	2	G3		912	Pre-Adjuvant Therapy	WITH TUMOR	YES	Complete Remission/Response	NO			13	No Macroscopic disease		FALSE	2016	2009	2006	0	178	OV	TCGA-13-0912.E6BF50DE-3E1D-447C-88B6-497B3C4C835F.pdf	TCGA	TCGA	A	58
TCGA-13-0924-01A	45	11.84.0	Nationwide Children's Hospital	TCGA-13-0924-F24787	fae23792-aeda-4037-82cf-b8d048036938	TCGA-13-0924	Stage IV	22	25	0		830E9CB0-4D90-4D67-8EB6-00A99BA31085			No	YES		Cytology (e.g. Peritoneal or pleural fluid)	ASHKENAZI				12	2	G3		924		TUMOR FREE	YES	Complete Remission/Response	NO			13	1-10 mm		FALSE	2016	2009	2008	0		OV	TCGA-13-0924.2EA17F21-1594-430A-97E3-29C5F49CB3BC.pdf		TCGA	A	45
TCGA-04-1348-01A	44	13.84.0	Nationwide Children's Hospital	TCGA-04-1348-F23967	4bd91396-4007-4ff3-9673-58e37b089fe6	TCGA-04-1348	Stage IIIB	22	26	0		F7A5D2BF-1A8D-4DCB-AF77-4F62C7B088E2			No	YES		Tumor resection				YES	12	3	G3		1348		WITH TUMOR	YES	Complete Remission/Response	NO			4	1-10 mm		FALSE	2016	2009	2004	0		OV	TCGA-04-1348.51B558EF-C11B-41A7-A7BF-15D201506006.pdf		TCGA	A	44
TCGA-04-1348-11A	44	13.84.0	Nationwide Children's Hospital	TCGA-04-1348-F23967	4bd91396-4007-4ff3-9673-58e37b089fe6	TCGA-04-1348	Stage IIIB	22	26	0		F7A5D2BF-1A8D-4DCB-AF77-4F62C7B088E2			No	YES		Tumor resection				YES	12	3	G3		1348		WITH TUMOR	YES	Complete Remission/Response	NO			4	1-10 mm		FALSE	2016	2009	2004	0		OV			TCGA	A	44
TCGA-13-1405-01A	49	13.84.0	Nationwide Children's Hospital	TCGA-13-1405-F24803	94feaf68-9597-4648-bc84-fe7e67afc7c7	TCGA-13-1405	Stage IV	22	20	0		9E4C4E03-0216-4311-856B-07B78ECEC285			No	YES		Cytology (e.g. Peritoneal or pleural fluid)		80			12	3	G3		1405	Pre-Adjuvant Therapy	TUMOR FREE	YES	Complete Remission/Response	NO			13	1-10 mm		FALSE	2016	2009	2008	0	178	OV	TCGA-13-1405.DFB9F8B2-986C-4963-B2D2-837E54174CF0.pdf	TCGA	TCGA	A	49
TCGA-29-1702-01A	84	18.84.0	Nationwide Children's Hospital	TCGA-29-1702-F27249	a69603c0-0756-4367-a239-b419edfc8130	TCGA-29-1702	Stage IIIC	22	2	0	1	A9941727-3C74-4162-A1D9-FB08BC5DD14C			No	YES		Tumor resection					12	6	G3		1702	Post-Adjuvant Therapy	WITH TUMOR	YES	Complete Remission/Response	NO			29	1-10 mm		FALSE	2016	2009	2005	0	178	OV	TCGA-29-1702.f825bb6c-afc2-48ea-9286-09c09c7e9918.pdf	TCGA	TCGA	A	84
TCGA-13-1410-01A	57	13.84.0	Nationwide Children's Hospital	TCGA-13-1410-F24822	498f0f25-c651-48d1-a28a-371ba22a446d	TCGA-13-1410	Stage IV	22	20	0		8B93B973-1E33-43B0-979D-24F2F4787174			No	YES		Tumor resection		60			12	3	GX		1410	Pre-Adjuvant Therapy	TUMOR FREE	YES	Complete Remission/Response	NO			13			FALSE	2016	2009	2008	0	178	OV	TCGA-13-1410.0F641D88-673B-48C4-97F5-730DA3FD343C.pdf	TCGA	TCGA	A	57
TCGA-04-1343-01A	72	12.85.0	Nationwide Children's Hospital	TCGA-04-1343-F23949	4e21e399-0648-4940-99e9-5e7eb3bd9c68	TCGA-04-1343	Stage IV	22	26	0	3	94C95811-64A1-44F0-B0B6-6E0FBDF7E4A2			No	YES		Tumor resection					12	3	G3		1343	Preoperative	WITH TUMOR	YES	Progressive Disease	NO			4	>20 mm		FALSE	2016	2009	2002	0		OV	TCGA-04-1343.E62828D9-A46C-498F-9976-CC430D16057E.pdf		TCGA	A	72
TCGA-61-1895-01A	52	19.79.0	Nationwide Children's Hospital	TCGA-61-1895-F28213	c1f746b4-ff13-496d-a9f5-5ffabca2bff5	TCGA-61-1895	Stage IIIB	22	1	0		E60D26F9-D60F-4D34-A536-B833D848C5C4			No	YES		Tumor resection				YES	12	10	G3		1895		TUMOR FREE	YES	Stable Disease	NO			61	No Macroscopic disease	YES	FALSE	2016	2009	2009	0	178	OV	TCGA-61-1895.b33d3a26-d864-4669-b06e-1335be4e9e3a.pdf	TCGA	TCGA	A	52
TCGA-61-1895-11A	52	19.79.0	Nationwide Children's Hospital	TCGA-61-1895-F28213	c1f746b4-ff13-496d-a9f5-5ffabca2bff5	TCGA-61-1895	Stage IIIB	22	1	0		E60D26F9-D60F-4D34-A536-B833D848C5C4			No	YES		Tumor resection				YES	12	10	G3		1895		TUMOR FREE	YES	Stable Disease	NO			61	No Macroscopic disease	YES	FALSE	2016	2009	2009	0	178	OV		TCGA	TCGA	A	52
TCGA-24-1103-01A	50	12.85.0	Nationwide Children's Hospital	TCGA-24-1103-F25824	37eac75a-a99b-46ea-ab5f-172ea3b9cbb4	TCGA-24-1103	Stage IIIC	22	9	0		70298052-D4BE-4D24-8E35-76C2D148335B			No	YES		Tumor resection					12	3	G3		1103		WITH TUMOR	YES	Complete Remission/Response	NO			24	1-10 mm		FALSE	2016	2009	2001	0	178	OV	TCGA-24-1103.B9628222-5530-4A82-9F13-2773173A0C95.pdf	TCGA	TCGA	A	50
TCGA-29-2425-01A	60	24.76.0	Nationwide Children's Hospital	TCGA-29-2425-F27462	dbe47bcc-3e28-4fec-95cf-f4363c17e184	TCGA-29-2425	Stage IIIC	22	9	0	0	AA3EE17C-6C0E-4A56-A241-B4F64FC86D90			No	YES		Tumor resection				NO	12	2	G2		2425	Post-Adjuvant Therapy	TUMOR FREE	YES	Complete Remission/Response	NO			29	>20 mm		FALSE	2016	2010	2004	0		OV	TCGA-29-2425.ec04e6ae-ae66-4fc2-b77b-485f77ce39bc.pdf		TCGA	A	60
TCGA-42-2593-01A	67	40.67.0	Nationwide Children's Hospital	TCGA-42-2593-F39341	56EC3E81-18F8-4A94-8F7A-B5CCD891144C	TCGA-42-2593	Stage IIIC	22	17	0		E21E0A1C-0B7C-4020-9D86-6A926D40D6A2	Scheduled Follow-up Submission		No	YES		Tumor resection			NO	YES	12	1	G3		2593		WITH TUMOR	NO		NO	YES	NO	42	>20 mm	YES	FALSE	2016	2013	2009	0	178	OV	TCGA-42-2593.302c2898-9b19-494b-86a5-f0ff3cab7163.pdf	TCGA	TCGA	A	67
TCGA-13-0794-01A	60	9.82.0	Nationwide Children's Hospital	TCGA-13-0794-F24598	9805702d-3f0c-44bf-a09e-b342a981b370	TCGA-13-0794	Stage IIIC	22	24	0		F3629AE5-580F-43EB-A5EC-EC2BCD30A699			No	YES		Tumor resection		60			12	2	G3		794	Pre-Adjuvant Therapy	WITH TUMOR	YES	Complete Remission/Response	NO			13	1-10 mm		FALSE	2016	2009	2006	0	178	OV	TCGA-13-0794.7D220DC4-B90D-45C7-8C46-8AD4DB65D293.pdf	TCGA	TCGA	A	60
TCGA-09-0366-01A	55	9.82.0	Nationwide Children's Hospital	TCGA-09-0366-F24207	06ba5b59-0675-4fde-a4aa-237171de4442	TCGA-09-0366	Stage IIIC	22	4	0		32EE9B01-5847-4680-BBD3-3DA4894BBD27			No	YES		Tumor resection				NO	12	3	G3		366		WITH TUMOR	YES	Stable Disease	NO			9	1-10 mm	NO	FALSE	2016	2009	1999	0	178	OV	TCGA-09-0366.6C254448-2CF7-4283-9026-988273C712A1.pdf	TCGA	TCGA	A	55
TCGA-24-1553-01A	53	15.83.0	Nationwide Children's Hospital	TCGA-24-1553-F26157	7622d214-fe68-459f-80a3-c4740b69af22	TCGA-24-1553	Stage IIIB	22	13	0		1829C3EA-4A4C-45DC-BA31-7A622CD75A5E			No	YES		Tumor resection					12	5	G3		1553		WITH TUMOR	YES	Complete Remission/Response	NO			24	1-10 mm		FALSE	2016	2009	1997	0	178	OV	TCGA-24-1553.5abe7782-ca53-4add-9a9a-01955859420b.pdf	TCGA	TCGA	A	53
TCGA-23-1109-01A	62	12.85.0	Nationwide Children's Hospital	TCGA-23-1109-F25663	bf98d383-003d-451a-b7fa-7986df387d5c	TCGA-23-1109	Stage IIIC	22	19	0		684EEBBE-42D4-4E2F-9954-60C7E69DFBD6			No	YES		Tumor resection					12	2	G3		1109		WITH TUMOR	YES	Partial Remission/Response	NO			23	1-10 mm		FALSE	2016	2009	1999	0	178	OV	TCGA-23-1109.d70d81ca-5eb2-426c-afc7-4d52bc36bfb2.pdf	TCGA	TCGA	A	62
TCGA-24-2035-01A	65	22.78.0	Nationwide Children's Hospital	TCGA-24-2035-F26496	629fe779-5b72-4d3e-92ff-c21f8cd387d0	TCGA-24-2035	Stage IIIC	22	29	0	0	D56AA9B4-A349-45ED-9514-FE8D12164C47			No	YES		Tumor resection					12	3	G3		2035	Post-Adjuvant Therapy	WITH TUMOR	YES	Partial Remission/Response	NO			24	1-10 mm		FALSE	2016	2010	1996	0	178	OV	TCGA-24-2035.025d4b31-5832-451a-9f70-e0281f698aa6.pdf	TCGA	TCGA	A	65
TCGA-36-2533-01A	55	40.67.0	Nationwide Children's Hospital			TCGA-36-2533	Stage IIIC	22		0		CF57ECF2-D22D-4FE2-8D8B-D9830F576BD1			No	YES		Tumor resection				YES	12		G3		2533								36			FALSE	2016		2007	0	178	OV	TCGA-36-2533.ebe9dfc0-28ac-4d22-a18b-b910aa2814e0.pdf	TCGA	TCGA	A	55
TCGA-04-1654-01A	69	21.74.0	Nationwide Children's Hospital	TCGA-04-1654-F24185	a39da768-d60a-4a09-aab6-9a21b6ff50c2	TCGA-04-1654	Stage IIIC	22	2	0	0	22F63994-A322-41DE-9CBB-38CC1449C363			No	YES		Cytology (e.g. Peritoneal or pleural fluid)					12	6	G2		1654	Pre-Adjuvant Therapy		YES		NO			4	1-10 mm		FALSE	2016	2009	1999	0		OV	TCGA-04-1654.E6F4CDD1-DD1B-4C69-8A9F-0DCA88F8C539.pdf		TCGA	A	69
TCGA-04-1654-11A	69	21.74.0	Nationwide Children's Hospital	TCGA-04-1654-F24185	a39da768-d60a-4a09-aab6-9a21b6ff50c2	TCGA-04-1654	Stage IIIC	22	2	0	0	22F63994-A322-41DE-9CBB-38CC1449C363			No	YES		Cytology (e.g. Peritoneal or pleural fluid)					12	6	G2		1654	Pre-Adjuvant Therapy		YES		NO			4	1-10 mm		FALSE	2016	2009	1999	0		OV			TCGA	A	69
TCGA-24-1413-01A	51	13.84.0	Nationwide Children's Hospital	TCGA-24-1413-F25910	00e61bdc-fccd-47a7-bd23-8ce0506d6b7b	TCGA-24-1413	Stage IIIC	22	9	0		923B13FA-5395-4B82-9A47-B2478AF1C307			No	YES		Tumor resection				YES	12	3	G3		1413		TUMOR FREE	YES	Complete Remission/Response	NO			24	1-10 mm		FALSE	2016	2009	2008	0	178	OV	TCGA-24-1413.2ca18d08-e930-4244-a0d5-316dfbca0fb4.pdf	TCGA	TCGA	A	51
TCGA-59-2350-01A	44	24.76.0	Nationwide Children's Hospital	TCGA-59-2350-F28102	3623594b-c07c-40e0-9eba-0a95a662d146	TCGA-59-2350	Stage IV	22	29	0		3A6DAF4A-F2C1-4AE0-8AB0-55C557F25D5A			No	YES		Tumor resection					12	1	G3		2350		WITH TUMOR		Partial Remission/Response		NO	YES	59	1-10 mm		FALSE	2016	2010	1995	0		OV	TCGA-59-2350.6bd3f7a6-bb9c-42ea-8f20-94db43b51bde.pdf		TCGA	A	44
TCGA-59-2350-11A	44	24.76.0	Nationwide Children's Hospital	TCGA-59-2350-F28102	3623594b-c07c-40e0-9eba-0a95a662d146	TCGA-59-2350	Stage IV	22	29	0		3A6DAF4A-F2C1-4AE0-8AB0-55C557F25D5A			No	YES		Tumor resection					12	1	G3		2350		WITH TUMOR		Partial Remission/Response		NO	YES	59	1-10 mm		FALSE	2016	2010	1995	0		OV			TCGA	A	44
TCGA-61-2008-01A	40	22.78.0	Nationwide Children's Hospital	TCGA-61-2008-F28334	f45f3fe2-1f97-4e6f-afc7-d3abf0f3311a	TCGA-61-2008	Stage IIC	22	8	0		8BB07051-693F-42AC-9FE8-D7576820DBEF			No	YES		Tumor resection				YES	12	12	G2		2008		WITH TUMOR	YES	Complete Remission/Response	NO			61	No Macroscopic disease	YES	FALSE	2016	2009	2007	0		OV	TCGA-61-2008.25448427-9a2c-4c36-bc9d-40a82d6e3710.pdf		TCGA	A	40
TCGA-61-2008-02A	40	22.78.0	Nationwide Children's Hospital	TCGA-61-2008-F28334	f45f3fe2-1f97-4e6f-afc7-d3abf0f3311a	TCGA-61-2008	Stage IIC	22	8	0		8BB07051-693F-42AC-9FE8-D7576820DBEF			No	YES		Tumor resection				YES	12	12	G2		2008		WITH TUMOR	YES	Complete Remission/Response	NO			61	No Macroscopic disease	YES	FALSE	2016	2009	2007	0		OV	TCGA-61-2008.614D7B6A-B3B4-4F1B-9762-0749D559247F.pdf		TCGA	A	40
TCGA-61-2008-11A	40	22.78.0	Nationwide Children's Hospital	TCGA-61-2008-F28334	f45f3fe2-1f97-4e6f-afc7-d3abf0f3311a	TCGA-61-2008	Stage IIC	22	8	0		8BB07051-693F-42AC-9FE8-D7576820DBEF			No	YES		Tumor resection				YES	12	12	G2		2008		WITH TUMOR	YES	Complete Remission/Response	NO			61	No Macroscopic disease	YES	FALSE	2016	2009	2007	0		OV			TCGA	A	40
TCGA-24-1558-01A	73	17.81.0	Nationwide Children's Hospital	TCGA-24-1558-F26212	e5c8a6ca-1b37-4965-bf50-3c988437af33	TCGA-24-1558	Stage IIIC	22	2	0		ED825B07-6262-4564-BAC3-79D4F649F96B			No	YES		Tumor resection					12	6	G3		1558		WITH TUMOR	YES	Partial Remission/Response	NO			24	1-10 mm		FALSE	2016	2009	2000	0	178	OV	TCGA-24-1558.62143e5f-4452-47ca-a67c-cd87036424b1.pdf	TCGA	TCGA	A	73
TCGA-61-2012-01A	81	22.78.0	Nationwide Children's Hospital	TCGA-61-2012-F28352	c66877b2-6de0-46a6-8a98-f8808fc13af9	TCGA-61-2012	Stage IIC	22	8	0		9CA87831-42C9-4BC3-A97D-E44B81AD9003			No	YES		Tumor resection				YES	12	12	G2		2012			YES		YES			61		YES	FALSE	2016	2009	2006	0		OV	TCGA-61-2012.534e3236-b9e7-4b0b-a2a3-2fc3a96fac81.pdf		TCGA	A	81
TCGA-61-2012-11A	81	22.78.0	Nationwide Children's Hospital	TCGA-61-2012-F28352	c66877b2-6de0-46a6-8a98-f8808fc13af9	TCGA-61-2012	Stage IIC	22	8	0		9CA87831-42C9-4BC3-A97D-E44B81AD9003			No	YES		Tumor resection				YES	12	12	G2		2012			YES		YES			61		YES	FALSE	2016	2009	2006	0		OV			TCGA	A	81
TCGA-23-1029-01B	46	19.79.0	Nationwide Children's Hospital	TCGA-23-1029-F25639	b21097d0-d714-4e0c-a8b9-fecac7ce4111	TCGA-23-1029	Stage IIIC	22	2	0		7AAC68F2-624D-4567-ADAF-4718733AD873			No	YES		Tumor resection					12	6	G3		1029		TUMOR FREE	YES	Complete Remission/Response	NO			23	1-10 mm		FALSE	2016	2009	2007	0	178	OV	TCGA-23-1029.89E1F403-12CB-442A-9588-CF5C0AC0E0A6.pdf	TCGA	TCGA	B	46
TCGA-23-1021-01B	45	12.85.0	Nationwide Children's Hospital	TCGA-23-1021-F25567	deff0c2e-9b3e-4181-97d6-13ddfc9f115a	TCGA-23-1021	Stage IV	22	24	0		47695A42-D3C9-45D2-ABE5-6088C51F7142			No	YES		Tumor resection				YES	12	2	G3		1021		WITH TUMOR	YES	Partial Remission/Response	NO			23	>20 mm	YES	FALSE	2016	2009	2004	0		OV	TCGA-23-1021.4339A934-71A0-4E92-91D6-BEB0207939ED.pdf		TCGA	B	45
TCGA-29-1690-01A	66	18.84.0	Nationwide Children's Hospital	TCGA-29-1690-F27142	6429b19f-5be1-4edf-9c06-a0a292dede40	TCGA-29-1690	Stage IIIC	22	2	0		9372FDF6-273C-4644-9F8D-0DDE2841C5C7			No	YES		Tumor resection					12	6	G2		1690		WITH TUMOR	YES		NO			29	11-20 mm		FALSE	2016	2009	1993	0	178	OV	TCGA-29-1690.a44f0507-fc95-410a-a6b2-b66caacee30e.pdf	TCGA	TCGA	A	66
TCGA-29-1763-01A	43	18.84.0	Nationwide Children's Hospital	TCGA-29-1763-F27325	5ab2d1a0-ed91-44b1-97ec-51a9f633cbea	TCGA-29-1763	Stage IIC	22	2	0	0	57661C8D-812F-4887-A37B-0A60461C8264			No	YES		Tumor resection					12	6	G2		1763	Other	WITH TUMOR	YES	Complete Remission/Response	NO			29	1-10 mm		FALSE	2016	2009	2004	0		OV	TCGA-29-1763.f90e0db8-f656-411c-be72-8e0774d2336b.pdf		TCGA	A	43
TCGA-04-1542-01A	52	15.83.0	Nationwide Children's Hospital	TCGA-04-1542-F24118	6c66cb68-4c55-4a8a-9241-99a2f36bc6fd	TCGA-04-1542	Stage IIIB	22	2	0	0	E28290D9-5CEC-4835-8825-85B4EC84B155			No	YES		Tumor resection				NO	12	6	G2		1542	Preoperative	WITH TUMOR	YES	Complete Remission/Response	NO			4	1-10 mm		FALSE	2016	2009	2001	0	178	OV	TCGA-04-1542.E3103C8A-50CB-43FE-9670-2BFB5D1DC318.pdf	TCGA	TCGA	A	52
TCGA-04-1335-01A	60	12.85.0	Nationwide Children's Hospital	TCGA-04-1335-F23924	3b638854-eea9-42f7-a790-93ea3d17bd9d	TCGA-04-1335	Stage IB	22	26	0		19352A59-7260-415D-8AEC-0386D78F5368			No	YES		Tumor resection				NO	12	3	G2		1335	Preoperative	WITH TUMOR	NO		NO			4		NO	FALSE	2016	2009	2005	0		OV	TCGA-04-1335.A3CEAB60-287E-41D1-A0BD-12B6626BA574.pdf		TCGA	A	60
TCGA-04-1335-11A	60	12.85.0	Nationwide Children's Hospital	TCGA-04-1335-F23924	3b638854-eea9-42f7-a790-93ea3d17bd9d	TCGA-04-1335	Stage IB	22	26	0		19352A59-7260-415D-8AEC-0386D78F5368			No	YES		Tumor resection				NO	12	3	G2		1335	Preoperative	WITH TUMOR	NO		NO			4		NO	FALSE	2016	2009	2005	0		OV			TCGA	A	60
TCGA-13-0903-01A	42	11.84.0	Nationwide Children's Hospital	TCGA-13-0903-F24717	af4c2496-e373-4d64-bd57-acdf6bfe34ae	TCGA-13-0903	Stage IV	22	25	0		6A8A935F-694B-4377-B90B-8C662B661B6F			No	YES		Tumor resection		80			12	2	G3		903	Pre-Adjuvant Therapy	WITH TUMOR	YES	Complete Remission/Response	NO			13	No Macroscopic disease		FALSE	2016	2009	2004	0		OV	TCGA-13-0903.A0EC0825-B2E7-40A0-868C-8C93A5D01AD8.pdf		TCGA	A	42
TCGA-23-2078-01A	66	22.78.0	Nationwide Children's Hospital	TCGA-23-2078-F25771	a7bc8fe5-86cb-4da0-a383-0be6d1f16c49	TCGA-23-2078	Stage IIIC	22	20	0		994A7CDE-7FCF-44EC-9A4B-C517245DC322			No	YES		Tumor resection	ASHKENAZI			YES	12	11	G3		2078		TUMOR FREE	YES	Complete Remission/Response	NO			23	No Macroscopic disease	YES	FALSE	2016	2009	2001	0	178	OV	TCGA-23-2078.19ed5fbe-17e1-43f3-bfa0-32f474a00be8.pdf	TCGA	TCGA	A	66
TCGA-13-A5FT-01A	67	409.36.0	Nationwide Children's Hospital	TCGA-13-A5FT-F58072	47557746-8652-4B47-8CA5-06831E01FA32	TCGA-13-A5FT	Stage IIIC	22	1	0		3263F0CC-E7EE-4CA1-BE83-6698FED3A06D	Scheduled Follow-up Submission	Complete Remission/Response	No	YES		Tumor resection			NO		12	4	G3	No	A5FT		TUMOR FREE				NO	YES	13	No Macroscopic disease		FALSE	2016	2014	2009	0	178	OV	TCGA-13-A5FT.B67517DE-A483-4563-8698-51CB95DC5CF1.pdf	TCGA	TCGA	A	67
TCGA-25-1329-01A	76	13.84.0	Nationwide Children's Hospital	TCGA-25-1329-F26705	f1c2ba9f-692a-4e14-a1ff-b522f182598b	TCGA-25-1329	Stage IIIC	22	27	0		239211DA-E344-4BE7-B603-40D0A54F41A3			No	YES		Tumor resection					12	3	G3		1329			YES					25	11-20 mm		FALSE	2016	2009	2002	0		OV	TCGA-25-1329.857409C6-75EC-4935-85BC-6D5F66AF4DB3.pdf		TCGA	A	76
TCGA-13-0921-01A	72	11.84.0	Nationwide Children's Hospital	TCGA-13-0921-F24778	cf7eb88e-6c76-400b-8ad2-7e85d16f6fcc	TCGA-13-0921	Stage IIIC	22	25	0		873D54FA-1DD9-4F04-B372-BFFFD5449855			No	YES		Tumor resection					12	2	G3		921		TUMOR FREE	YES	Complete Remission/Response	NO			13	No Macroscopic disease		FALSE	2016	2009	2008	0	178	OV	TCGA-13-0921.307EC276-EE89-45D3-8B61-4F217C0F61C4.pdf	TCGA	TCGA	A	72
TCGA-25-1319-01A	73	13.84.0	Nationwide Children's Hospital	TCGA-25-1319-F26660	760f24c1-7601-415f-8c8f-79778d72eea4	TCGA-25-1319	Stage IIIC	22	27	0		C45D1ACE-18DF-49C2-89F7-74796FB3EB1E			No	YES		Tumor resection					12	3	G3		1319			YES		NO			25	11-20 mm		FALSE	2016	2009	2000	0		OV	TCGA-25-1319.62BFD64E-1C60-49A8-BAD0-B173DD22C951.pdf		TCGA	A	73
TCGA-04-1356-01A	62	13.84.0	Nationwide Children's Hospital	TCGA-04-1356-F24005	5860debc-e1f5-4cbf-a327-55eaada5452e	TCGA-04-1356	Stage IIC	22	26	0		5216F73F-53B8-48F8-AD8C-EBA51D46564B			No	YES		Tumor resection		80		YES	12	3	G3		1356	Preoperative	WITH TUMOR	NO	Progressive Disease	NO			4		YES	FALSE	2016	2009	2004	0		OV	TCGA-04-1356.7D26B212-1DE7-43CC-A0DC-A9071C3A534F.pdf		TCGA	A	62
TCGA-04-1356-11A	62	13.84.0	Nationwide Children's Hospital	TCGA-04-1356-F24005	5860debc-e1f5-4cbf-a327-55eaada5452e	TCGA-04-1356	Stage IIC	22	26	0		5216F73F-53B8-48F8-AD8C-EBA51D46564B			No	YES		Tumor resection		80		YES	12	3	G3		1356	Preoperative	WITH TUMOR	NO	Progressive Disease	NO			4		YES	FALSE	2016	2009	2004	0		OV			TCGA	A	62
TCGA-25-1635-01A	71	17.81.0	Nationwide Children's Hospital	TCGA-25-1635-F26756	ba5104ee-89a9-455e-bff2-e4f3bec0a20b	TCGA-25-1635	Stage IIIC	22	2	0		4B080214-A297-4660-A0B4-42AD3775AE4C			No	YES		Tumor resection					12	6	G3		1635		WITH TUMOR	YES	Complete Remission/Response	NO			25	1-10 mm		FALSE	2016	2009	2002	0	178	OV	TCGA-25-1635.28168C52-FD75-4B43-918B-C48CC8DA9C66.pdf	TCGA	TCGA	A	71
TCGA-WR-A838-01A	72	409.36.0	Nationwide Children's Hospital	TCGA-WR-A838-F66184	31A49E6E-CA78-4FD3-AE74-242CC21A8774	TCGA-WR-A838	Stage IIIC	22	3	0		CC4CEE7A-856A-46BD-A828-B03426884B0B	Scheduled Follow-up Submission	Progressive Disease	No	YES		Tumor resection			NO	YES	12	10	G3	No	A838		WITH TUMOR	YES	Progressive Disease	NO	NO	YES	WR		YES	FALSE	2016	2014	2013	0	178	OV	TCGA-WR-A838.8F364931-727D-4099-A1D2-E96C61461479.pdf	TCGA	TCGA	A	72
TCGA-36-1580-01A	82	17.81.0	Nationwide Children's Hospital	TCGA-36-1580-F27889	0a7f42d0-c9d3-4d5c-8122-53760a34e6e1	TCGA-36-1580	Stage IIIC	22	2	0	1	85EEEB20-714B-410A-882C-879B67E8869D			No	YES		Cytology (e.g. Peritoneal or pleural fluid)					12	6	G3		1580	Preoperative	WITH TUMOR	YES		NO			36	>20 mm		FALSE	2016	2009	2007	0	178	OV	TCGA-36-1580.a647e4da-8579-4848-b545-bc857db85d98.pdf	TCGA	TCGA	A	82
TCGA-13-0793-01A	40	9.82.0	Nationwide Children's Hospital	TCGA-13-0793-F24593	a19d6f1b-9782-4721-89d1-65d0aaf06ea7	TCGA-13-0793	Stage IV	22	24	0		B3615286-8E2E-49F5-BF77-DD874946DF12			No	YES		Tumor resection		80			12	2	G3		793	Pre-Adjuvant Therapy	WITH TUMOR	YES	Complete Remission/Response	NO			13	1-10 mm		FALSE	2016	2009	2006	0		OV	TCGA-13-0793.43781B94-0865-4824-94B9-1476AC2F8677.pdf		TCGA	A	40
TCGA-25-1325-01A	77	13.84.0	Nationwide Children's Hospital	TCGA-25-1325-F26689	f831163a-bda9-4cae-bb8a-0f303a988a52	TCGA-25-1325	Stage IV	22	27	0		056AA657-A3A9-4002-B4E2-132E12D4F6DB			No	YES		Tumor resection					12	3	G3		1325					NO			25	>20 mm		FALSE	2016	2009	2002	0		OV	TCGA-25-1325.E9315413-584C-4F29-B05D-657DB9A0B4F5.pdf		TCGA	A	77
TCGA-61-1738-01A	60	19.79.0	Nationwide Children's Hospital	TCGA-61-1738-F28190	8a114a36-f83c-41c5-9e9b-3f3e303592ca	TCGA-61-1738	Stage IIIC	22	2	0		7D722EBD-13E5-4940-A02A-045E0F524BE9			No	YES		Tumor resection				YES	12	6	G3		1738		WITH TUMOR	YES	Progressive Disease	NO			61	1-10 mm	YES	FALSE	2016	2009	2005	0	178	OV	TCGA-61-1738.05898c76-9832-4724-ada5-ff47eb3838b5.pdf	TCGA	TCGA	A	60
TCGA-61-1738-11A	60	19.79.0	Nationwide Children's Hospital	TCGA-61-1738-F28190	8a114a36-f83c-41c5-9e9b-3f3e303592ca	TCGA-61-1738	Stage IIIC	22	2	0		7D722EBD-13E5-4940-A02A-045E0F524BE9			No	YES		Tumor resection				YES	12	6	G3		1738		WITH TUMOR	YES	Progressive Disease	NO			61	1-10 mm	YES	FALSE	2016	2009	2005	0	178	OV		TCGA	TCGA	A	60
TCGA-09-1669-01A	54	17.81.0	Nationwide Children's Hospital	TCGA-09-1669-F24305	be4d9604-3e6b-4bf2-bd2a-0be49751832a	TCGA-09-1669	Stage IIIA	22	2	0		65D987FC-F5F5-4B72-9C8D-EAB2D7A311C1			No	YES		Tumor resection				NO	12	6	G3		1669		WITH TUMOR	YES	Complete Remission/Response	NO			9	No Macroscopic disease	NO	FALSE	2016	2009	2004	0	178	OV	TCGA-09-1669.7870b5a7-a96c-4e55-b56f-8eca45918251.pdf	TCGA	TCGA	A	54
TCGA-61-2017-01A	64	22.78.0	Nationwide Children's Hospital	TCGA-61-2017-F28359	a1de5eb8-5151-4daa-aa00-cae596d21fa0	TCGA-61-2017	Stage IIIC	22	8	0		F96C7A4C-F55F-4FBD-8B19-035408FD0440			No	YES		Tumor resection				NO	12	12	G1		2017		WITH TUMOR	YES	Complete Remission/Response	NO			61	1-10 mm	NO	FALSE	2016	2009	2005	0	178	OV	TCGA-61-2017.b24757fc-4585-496e-b89e-f3dafac36b8b.pdf	TCGA	TCGA	A	64
TCGA-30-1856-01A	56	19.79.0	Nationwide Children's Hospital	TCGA-30-1856-F27552	6fe31f68-f93f-403c-9363-e526f881bc11	TCGA-30-1856	Stage IIIC	22	2	0		D9BCBDDB-4009-49DF-B565-DAC52CFAC80E			No	YES		Tumor resection				NO	12	6	G3		1856		WITH TUMOR	YES	Partial Remission/Response	NO			30	1-10 mm	NO	FALSE	2016	2009	2001	0	178	OV	TCGA-30-1856.281005d7-4231-467c-9c6c-43f536fcebe1.pdf	TCGA	TCGA	A	56
TCGA-09-2055-01A	48	24.76.0	Nationwide Children's Hospital	TCGA-09-2055-F24395	fac2d6fc-13cf-49fc-9201-6997dd4cb7a0	TCGA-09-2055	Stage IC	22	2	0		9E0F0B68-B4BE-45DB-8E0C-3C938295EB22			No	YES		Tumor resection				NO	12	11	G3		2055		TUMOR FREE	YES	Complete Remission/Response	NO			9	No Macroscopic disease	NO	FALSE	2016	2009	2007	0	178	OV	TCGA-09-2055.4cff882a-1ce5-4586-a808-a7f00e319743.pdf	TCGA	TCGA	A	48
TCGA-09-2055-01B	48	24.76.0	Nationwide Children's Hospital	TCGA-09-2055-F24395	fac2d6fc-13cf-49fc-9201-6997dd4cb7a0	TCGA-09-2055	Stage IC	22	2	0		9E0F0B68-B4BE-45DB-8E0C-3C938295EB22			No	YES		Tumor resection				NO	12	11	G3		2055		TUMOR FREE	YES	Complete Remission/Response	NO			9	No Macroscopic disease	NO	FALSE	2016	2009	2007	0	178	OV	TCGA-09-2055.4cff882a-1ce5-4586-a808-a7f00e319743.pdf	TCGA	TCGA	B	48
TCGA-25-2404-01A	38	24.76.0	Nationwide Children's Hospital	TCGA-25-2404-F26831	8b0b1002-3ed9-4317-ba15-982dc5522748	TCGA-25-2404	Stage IIIC	22	5	0		F54D01B2-89AD-4B18-83DB-A0382F50F413			No	YES		Tumor resection					12	1	G3		2404		WITH TUMOR	YES	Complete Remission/Response	NO			25	No Macroscopic disease		FALSE	2016	2010	2005	0	178	OV	TCGA-25-2404.7B13E549-204D-47F8-93EB-D8C5C8D259FA.pdf	TCGA	TCGA	A	38
TCGA-36-1569-01A	52	17.81.0	Nationwide Children's Hospital	TCGA-36-1569-F27855	770c209c-66ce-470e-a8fc-dabddcc580d7	TCGA-36-1569	Stage IIIC	22	2	0	0	24003EB2-B43C-4A59-B568-61CF1F7BAA51			No	YES		Cytology (e.g. Peritoneal or pleural fluid)				YES	12	6	G3		1569	Preoperative		YES	Partial Remission/Response	NO			36	1-10 mm		FALSE	2016	2009	2007	0	178	OV	TCGA-36-1569.52192360-2ACE-401C-9642-B3D6F677362D.pdf	TCGA	TCGA	A	52
TCGA-09-2049-01D	64	24.76.0	Nationwide Children's Hospital	TCGA-09-2049-F24354	5b946b52-500f-4b9c-b99f-10c53af9b68f	TCGA-09-2049	Stage IIIC	22	3	0		3272F24F-3098-46B8-A654-1999CBAC28F0			No	YES		Tumor resection				NO	12	11	G3		2049		WITH TUMOR	YES	Complete Remission/Response	NO			9	>20 mm	NO	FALSE	2016	2009	1999	0	178	OV	TCGA-09-2049.17564604-ce57-4087-887a-f97a5b280b26.pdf	TCGA	TCGA	D	64
TCGA-61-1918-01A	45	21.74.0	Nationwide Children's Hospital	TCGA-61-1918-F28295	f5f189d5-ceda-430f-996d-dbd6cdbb24a2	TCGA-61-1918	Stage IV	22	30	0		5829997A-42CD-4EFF-BE95-63E6BBE0AF88			No	YES		Tumor resection					12	11	G3		1918		WITH TUMOR	YES	Complete Remission/Response	NO			61	No Macroscopic disease	YES	FALSE	2016	2009	2002	0	178	OV	TCGA-61-1918.6c95bd12-e871-4e4e-961f-09a64c1fe2de.pdf	TCGA	TCGA	A	45
TCGA-61-1918-11A	45	21.74.0	Nationwide Children's Hospital	TCGA-61-1918-F28295	f5f189d5-ceda-430f-996d-dbd6cdbb24a2	TCGA-61-1918	Stage IV	22	30	0		5829997A-42CD-4EFF-BE95-63E6BBE0AF88			No	YES		Tumor resection					12	11	G3		1918		WITH TUMOR	YES	Complete Remission/Response	NO			61	No Macroscopic disease	YES	FALSE	2016	2009	2002	0	178	OV		TCGA	TCGA	A	45
TCGA-24-1842-01A	49	19.79.0	Nationwide Children's Hospital	TCGA-24-1842-F26325	ea813aa8-df86-407b-aea1-092fb2c8608e	TCGA-24-1842	Stage IIIC	22	2	0	0	7FA01A1A-9DB8-4FAA-A868-7AE0245DE625			No	YES		Tumor resection				YES	12	6	G3		1842	Other	TUMOR FREE	YES	Complete Remission/Response	NO			24	1-10 mm		FALSE	2016	2009	2009	0	178	OV	TCGA-24-1842.3465aae7-0664-44e5-a27f-c02fd73526a1.pdf	TCGA	TCGA	A	49
TCGA-24-0970-01B	63	12.85.0	Nationwide Children's Hospital	TCGA-24-0970-F25870	cbaaeb30-6a61-4f76-b5fa-b61833e4fdf2	TCGA-24-0970	Stage IIIC	22	9	0		2C244980-337F-4A14-A2F7-4EF695DEBF4D			No	YES		Fine needle aspiration biopsy				YES	12	3	G3		970		WITH TUMOR	YES	Partial Remission/Response	NO			24	>20 mm		FALSE	2016	2009	2005	0		OV	TCGA-24-0970.50AB91D8-AEC6-46B6-95C1-8F008EE0ED8F.pdf		TCGA	B	63
TCGA-25-1625-01A	66	17.81.0	Nationwide Children's Hospital	TCGA-25-1625-F26712	08af2828-7b39-4fa2-b029-1131f1b50b8d	TCGA-25-1625	Stage IIIC	22	2	0		8FB295CE-473B-4E08-AFFD-7BCCDA7C264C			No	YES		Tumor resection					12	6	G3		1625		WITH TUMOR	YES	Stable Disease	NO			25	1-10 mm		FALSE	2016	2009	2006	0	178	OV	TCGA-25-1625.BDE314E3-1E2C-440E-8561-A260C1D0933A.pdf	TCGA	TCGA	A	66
TCGA-04-1370-01A	52	40.67.0	Nationwide Children's Hospital	TCGA-04-1370-F24062	51c21a91-4729-46db-9a19-2b5383585fcd	TCGA-04-1370	Stage IIIC	22	12	0	1	8195105D-907E-40F0-8C5F-219C42C5B694			No	YES		Tumor resection					12	8	G3		1370	Pre-Adjuvant Therapy		YES		NO			4	1-10 mm		FALSE	2016	2010	2004	0	178	OV	TCGA-04-1370.6E990DE9-ED0A-4152-A862-866FBF8A41DE.pdf	TCGA	TCGA	A	52
TCGA-04-1370-11A	52	40.67.0	Nationwide Children's Hospital	TCGA-04-1370-F24062	51c21a91-4729-46db-9a19-2b5383585fcd	TCGA-04-1370	Stage IIIC	22	12	0	1	8195105D-907E-40F0-8C5F-219C42C5B694			No	YES		Tumor resection					12	8	G3		1370	Pre-Adjuvant Therapy		YES		NO			4	1-10 mm		FALSE	2016	2010	2004	0	178	OV		TCGA	TCGA	A	52
TCGA-25-1322-01A	62	13.84.0	Nationwide Children's Hospital	TCGA-25-1322-F26676	841d1973-7063-4915-bfcc-de4685a2372d	TCGA-25-1322	Stage IV	22	27	0		0049DB6F-7FB5-4DF9-AA30-41EBDAC3D3E1			No	YES		Tumor resection					12	3	G3		1322		WITH TUMOR	YES		NO			25	>20 mm		FALSE	2016	2009	2001	0		OV	TCGA-25-1322.6EAF4358-51F9-4999-A219-39178418CC9C.pdf		TCGA	A	62
TCGA-29-1781-01A	69	18.84.0	Nationwide Children's Hospital	TCGA-29-1781-F27427	1b223132-ee30-413c-b80b-15986f45f9a3	TCGA-29-1781	Stage IIIC	22	2	0	1	9951CC74-1C42-4AD3-90F5-1EAEF540D031			No	YES		Tumor resection					12	6	G3		1781	Pre-Adjuvant Therapy	TUMOR FREE	NO	Complete Remission/Response	NO			29	No Macroscopic disease		FALSE	2016	2009	2009	0	178	OV	TCGA-29-1781.959c11fe-f170-49bc-a1fe-73b799741b93.pdf	TCGA	TCGA	A	69
TCGA-25-1328-01A	38	13.84.0	Nationwide Children's Hospital	TCGA-25-1328-F26698	9b2cf6b3-c423-4721-90b4-ae9c1fb5c92f	TCGA-25-1328	Stage IIIC	22	27	0		7A3E161D-B6ED-4D56-8A23-4FA6064531A7			No	YES		Tumor resection					12	3	G3		1328		WITH TUMOR	YES	Partial Remission/Response	NO			25	1-10 mm		FALSE	2016	2009	2001	0		OV	TCGA-25-1328.A2DA7EB3-8E42-4E86-9352-99673F51AEFF.pdf		TCGA	A	38
TCGA-59-2349-01A	71	24.76.0	Nationwide Children's Hospital	TCGA-59-2349-F28100	a70c772a-bc64-4db5-82aa-f4a429a8ee3f	TCGA-59-2349	Stage IA	22	29	0		96C16B7A-E753-43A8-B5C5-A3797B97C8A7			No	YES		Tumor resection					12	1	G3		2349				Complete Remission/Response		NO	YES	59	No Macroscopic disease		FALSE	2016	2010	1994	0		OV	TCGA-59-2349.a56064eb-651a-4a7d-b32c-5c890821e338.pdf		TCGA	A	71
TCGA-59-2349-11A	71	24.76.0	Nationwide Children's Hospital	TCGA-59-2349-F28100	a70c772a-bc64-4db5-82aa-f4a429a8ee3f	TCGA-59-2349	Stage IA	22	29	0		96C16B7A-E753-43A8-B5C5-A3797B97C8A7			No	YES		Tumor resection					12	1	G3		2349				Complete Remission/Response		NO	YES	59	No Macroscopic disease		FALSE	2016	2010	1994	0		OV			TCGA	A	71
TCGA-24-1924-01A	65	21.74.0	Nationwide Children's Hospital	TCGA-24-1924-F26386	21cccc06-a7a4-4bdc-a840-cd5f49ce523a	TCGA-24-1924	Stage IIIC	22	26	0		39F1AFF1-B1F2-4EB2-B61C-12AB04509D1F			No	YES		Tumor resection				YES	12	2	G3		1924		WITH TUMOR	YES	Complete Remission/Response	NO			24	1-10 mm		FALSE	2016	2010	2001	0	178	OV	TCGA-24-1924.4199b57a-81f5-4d5f-9f4c-1e514dcd26dc.pdf	TCGA	TCGA	A	65
TCGA-25-1634-01A	75	17.81.0	Nationwide Children's Hospital	TCGA-25-1634-F26749	116c7279-c17b-4dbb-8ff7-3939c33d41fb	TCGA-25-1634	Stage IIIC	22	2	0		19BC386E-6CA8-4138-8958-487CA2A829FB			No	YES		Tumor resection					12	6	G3		1634		WITH TUMOR	YES	Complete Remission/Response	NO			25	No Macroscopic disease		FALSE	2016	2009	2002	0		OV	TCGA-25-1634.F000A224-05C3-4915-8ECD-02BAFE059232.pdf		TCGA	A	75
TCGA-31-1950-01A	76	21.74.0	Nationwide Children's Hospital	TCGA-31-1950-F27688	28f0e73c-c8c7-4bb4-9d20-f86f2d874e27	TCGA-31-1950	Stage IIIC	22	19	0	1	9F1FBC32-73C4-4FEA-8066-E1BF2B14BC51			No	YES		Tumor resection				NO	12	10	G2		1950	Pre-Adjuvant Therapy	WITH TUMOR	YES	Partial Remission/Response	NO			31	1-10 mm	NO	FALSE	2016	2009	2007	0	178	OV	TCGA-31-1950.4ed80cbd-e56d-4d09-b8ac-2b6535346b73.pdf	TCGA	TCGA	A	76
TCGA-13-1505-01A	63	14.86.0	Nationwide Children's Hospital	TCGA-13-1505-F24939	e5c8ba1b-3e68-4637-acf7-695582f4474b	TCGA-13-1505	Stage IIIC	22	31	0		3B721C1E-D7E7-4457-AB23-E1EDBBCDC44A			No	YES		Cytology (e.g. Peritoneal or pleural fluid)					12	3	G3		1505		TUMOR FREE	YES	Complete Remission/Response	NO			13	1-10 mm		FALSE	2016	2009	2008	0	178	OV	TCGA-13-1505.ACD1E3CC-53FC-4615-B31B-0AFDF4B259BF.pdf	TCGA	TCGA	A	63
TCGA-61-1917-01A	60	21.74.0	Nationwide Children's Hospital	TCGA-61-1917-F28290	a316538e-69fd-4b85-86e5-e43c4aeab4e4	TCGA-61-1917	Stage IIIB	22	30	0		9617ECF3-BE08-4E94-A8CA-D11C9FC66AF1			No	YES		Tumor resection					12	11	G3		1917			YES	Complete Remission/Response	NO			61		NO	FALSE	2016	2009	2002	0	178	OV	TCGA-61-1917.ebb81051-f181-4878-85ac-7e00ad6aca85.pdf	TCGA	TCGA	A	60
TCGA-61-1917-11A	60	21.74.0	Nationwide Children's Hospital	TCGA-61-1917-F28290	a316538e-69fd-4b85-86e5-e43c4aeab4e4	TCGA-61-1917	Stage IIIB	22	30	0		9617ECF3-BE08-4E94-A8CA-D11C9FC66AF1			No	YES		Tumor resection					12	11	G3		1917			YES	Complete Remission/Response	NO			61		NO	FALSE	2016	2009	2002	0	178	OV		TCGA	TCGA	A	60
TCGA-30-1714-01A	68	18.84.0	Nationwide Children's Hospital	TCGA-30-1714-F27518	32baf547-650e-4412-8b72-977f2bfc79e6	TCGA-30-1714	Stage IV	22	2	0		F2A3A19C-798A-4B81-B536-F64284FD6CB8			No	YES		Tumor resection	ASHKENAZI			YES	12	6	G3		1714		WITH TUMOR	YES	Complete Remission/Response	NO			30	1-10 mm	NO	FALSE	2016	2009	2001	0	178	OV	TCGA-30-1714.7bec7160-e40c-4b47-b0d6-93652c5e27f2.pdf	TCGA	TCGA	A	68
TCGA-20-1687-01A	46	18.84.0	Nationwide Children's Hospital	TCGA-20-1687-F25563	f16936bd-4107-4e50-bcd0-da8f76ba03eb	TCGA-20-1687	Stage IV	22	2	0		EE4AC6D1-33D3-460B-A26E-CC63CD40AFEC			No	YES		Cytology (e.g. Peritoneal or pleural fluid)				YES	12	6	G3		1687		TUMOR FREE	YES	Complete Remission/Response	NO			20	No Macroscopic disease		FALSE	2016	2009	2008	0	178	OV	TCGA-20-1687.e966d90f-0e5f-42e6-b487-1f10fbef204f.pdf	TCGA	TCGA	A	46
TCGA-25-1323-01A	72	13.84.0	Nationwide Children's Hospital	TCGA-25-1323-F26680	7dca5a46-41d3-4c92-bfbc-ff6a771731a1	TCGA-25-1323	Stage IIIC	22	27	0		7B75968A-CF6D-4E4B-8F7B-C05A1F824DC0			No	YES		Tumor resection					12	3	G3		1323		WITH TUMOR	YES	Complete Remission/Response	NO			25	1-10 mm		FALSE	2016	2009	2001	0	178	OV	TCGA-25-1323.AFE55BB2-F0FC-4B39-A61A-2287B62354AD.pdf	TCGA	TCGA	A	72
TCGA-24-2281-01A	68	24.76.0	Nationwide Children's Hospital	TCGA-24-2281-F26570	5af8f13c-15ce-4bde-be6f-7adc93a93883	TCGA-24-2281	Stage IIA	22	5	0	0	FCD6B492-05DB-416F-8031-CBB0FFB113A9			No	YES		Tumor resection				YES	12	4	G3		2281	Post-Adjuvant Therapy	TUMOR FREE	YES	Complete Remission/Response	NO			24	1-10 mm		FALSE	2016	2010	2006	0	178	OV	TCGA-24-2281.363dc00f-480d-4a3f-8950-80a6bc0b7dd8.pdf	TCGA	TCGA	A	68
TCGA-13-1477-01A	49	14.86.0	Nationwide Children's Hospital	TCGA-13-1477-F24839	15ee294f-4702-4ca4-a8b5-3926ef50fb20	TCGA-13-1477	Stage IV	22	31	0		19D88FA4-2FB1-4818-9F18-3427768B3645			No	YES		Incisional Biopsy					12	3	G2		1477	Pre-Adjuvant Therapy	WITH TUMOR	YES	Progressive Disease	NO			13	1-10 mm		FALSE	2016	2009	2000	0	178	OV	TCGA-13-1477.2507FA0F-9709-4B5D-9EC1-907637FB373A.pdf	TCGA	TCGA	A	49
TCGA-31-1959-01A	49	21.74.0	Nationwide Children's Hospital	TCGA-31-1959-F27715	2550cdb2-11f6-4349-91e8-39780c044dbd	TCGA-31-1959	Stage IV	22	20	0		CC80CCE5-3DD0-4950-A05B-D025E30390E8			No	YES		Excisional Biopsy				YES	12	10	G2		1959		WITH TUMOR	YES		NO			31		YES	FALSE	2016	2009	2009	0		OV	TCGA-31-1959.c78c6998-1f86-4dd2-bf41-78f12d43c33a.pdf		TCGA	A	49
TCGA-13-0804-01A	73	9.82.0	Nationwide Children's Hospital	TCGA-13-0804-F24633	3a4fad46-797d-4276-b625-8cc78d3545f1	TCGA-13-0804	Stage IIIC	22	25	0		70A5AA5B-F704-481D-81E7-5FA537200989			No	YES		Cytology (e.g. Peritoneal or pleural fluid)					12	2	G3		804		WITH TUMOR	YES	Complete Remission/Response	NO			13	1-10 mm		FALSE	2016	2009	2003	0	178	OV	TCGA-13-0804.34870541-DEE9-4B39-A292-117E443B1CBF.pdf	TCGA	TCGA	A	73
TCGA-09-2044-01B	77	24.76.0	Nationwide Children's Hospital	TCGA-09-2044-F24334	ec42f6f2-8d69-40be-a123-4b0a090af2d2	TCGA-09-2044	Stage IIB	22	2	0		C17EB4F0-40C8-481B-A205-89B42A98A609			No	YES		Tumor resection				NO	12	11	G3		2044		TUMOR FREE	YES	Complete Remission/Response	NO			9	No Macroscopic disease	NO	FALSE	2016	2009	2009	0	178	OV	TCGA-09-2044.42d7c4ad-b379-4dc0-ba67-16aa6ead89d9.pdf	TCGA	TCGA	B	77
TCGA-25-2398-01A	71	24.76.0	Nationwide Children's Hospital	TCGA-25-2398-F26812	0fa5671b-b95a-432f-a2ef-0baed081c586	TCGA-25-2398	Stage IIIC	22	5	0		BB05E4E2-70FD-45DC-AA63-8EE4A8F42BFC			No	YES		Tumor resection					12	1	G3		2398		WITH TUMOR	YES	Complete Remission/Response	NO			25	1-10 mm		FALSE	2016	2010	2004	0	178	OV	TCGA-25-2398.CFF4E9E3-AC10-4A50-BE90-5A12822FEF42.pdf	TCGA	TCGA	A	71
TCGA-61-2110-01A	56	22.78.0	Nationwide Children's Hospital	TCGA-61-2110-F28456	47c8d668-e766-409d-b4bd-eb05a7befb17	TCGA-61-2110	Stage IIIC	22	4	0		1C9290FF-972A-41E0-8BB2-07B7B34039BA			No	YES		Tumor resection					12	12			2110		WITH TUMOR	YES	Progressive Disease	NO			61	No Macroscopic disease		FALSE	2016	2009	1998	0		OV	TCGA-61-2110.d7a597dc-d607-4e20-90a9-a181d6c11d17.pdf		TCGA	A	56
TCGA-61-2110-11A	56	22.78.0	Nationwide Children's Hospital	TCGA-61-2110-F28456	47c8d668-e766-409d-b4bd-eb05a7befb17	TCGA-61-2110	Stage IIIC	22	4	0		1C9290FF-972A-41E0-8BB2-07B7B34039BA			No	YES		Tumor resection					12	12			2110		WITH TUMOR	YES	Progressive Disease	NO			61	No Macroscopic disease		FALSE	2016	2009	1998	0		OV			TCGA	A	56
TCGA-13-0916-01A	49	11.84.0	Nationwide Children's Hospital	TCGA-13-0916-F24765	e104764b-efb0-4872-8f3f-d164a3d89d09	TCGA-13-0916	Stage IIIC	22	25	0		469BFF83-9C2A-4938-BA70-95B16B120013			No	YES		Tumor resection					12	2	G3		916		TUMOR FREE	YES	Complete Remission/Response	NO			13	No Macroscopic disease		FALSE	2016	2009	2006	0	178	OV	TCGA-13-0916.28A2A65C-70A2-40D2-A03A-F68884457C14.pdf	TCGA	TCGA	A	49
TCGA-24-1466-01A	74	14.86.0	Nationwide Children's Hospital	TCGA-24-1466-F26028	d74104a4-dfb4-4dfc-b627-ff418aba20ec	TCGA-24-1466	Stage IIIC	22	17	0		F1BC6D4C-94C6-4779-A2E7-8C88C45AD977			No	YES		Tumor resection					12	4	G3		1466		WITH TUMOR	YES	Complete Remission/Response	NO			24	1-10 mm		FALSE	2016	2009	1998	0	178	OV	TCGA-24-1466.BA86880B-184B-4CB7-8BBF-100D5CBD76C0.pdf	TCGA	TCGA	A	74
TCGA-13-0714-01A	55	9.82.0	Nationwide Children's Hospital	TCGA-13-0714-F24489	7fe913a4-d022-4890-a2a8-82c1b9c72755	TCGA-13-0714	Stage IV	22	24	0		1952E0E2-BD60-4135-A56F-7442ACD07414			No	YES		Cytology (e.g. Peritoneal or pleural fluid)		80			12	2	G3		714	Pre-Adjuvant Therapy	WITH TUMOR	YES	Progressive Disease	NO			13	1-10 mm		FALSE	2016	2009	2000	0		OV	TCGA-13-0714.96EB4BD1-CE3B-44D8-8095-076712A3E082.pdf		TCGA	A	55
TCGA-36-1576-01A	76	17.81.0	Nationwide Children's Hospital	TCGA-36-1576-F27874	606c8ee1-145a-4a52-85af-906e692faaba	TCGA-36-1576	Stage IIIC	22	2	0	2	4FEE9A3C-A55E-41A4-808D-C912E03F0E03			No	YES		Tumor resection				YES	12	6	G3		1576	Pre-Adjuvant Therapy	WITH TUMOR	YES	Complete Remission/Response	NO			36	>20 mm	YES	FALSE	2016	2009	2006	0	178	OV	TCGA-36-1576.2eb0b46a-ecd3-43b4-bfc2-e1c5e6101d1f.pdf	TCGA	TCGA	A	76
TCGA-04-1652-01A	76	19.79.0	Nationwide Children's Hospital	TCGA-04-1652-F24179	cbce6aad-81f9-4b94-9970-869f1d53218e	TCGA-04-1652	Stage IIIC	22	2	0		B25D4E18-FF97-47D5-8C0F-669D8BA996D3			No	YES		Tumor resection				NO	12	6	G2		1652		WITH TUMOR	YES	Complete Remission/Response	NO			4		NO	FALSE	2016	2009	2004	0		OV	TCGA-04-1652.115E4406-75E8-401F-8D2F-401AD61356AD.pdf		TCGA	A	76
TCGA-04-1652-11A	76	19.79.0	Nationwide Children's Hospital	TCGA-04-1652-F24179	cbce6aad-81f9-4b94-9970-869f1d53218e	TCGA-04-1652	Stage IIIC	22	2	0		B25D4E18-FF97-47D5-8C0F-669D8BA996D3			No	YES		Tumor resection				NO	12	6	G2		1652		WITH TUMOR	YES	Complete Remission/Response	NO			4		NO	FALSE	2016	2009	2004	0		OV			TCGA	A	76
TCGA-13-0802-01A	79	9.82.0	Nationwide Children's Hospital	TCGA-13-0802-F24625	7d5cd3ae-c5d9-45a0-9372-c0cec72673e1	TCGA-13-0802	Stage IIIC	22	25	0		08624B6B-A317-4CE6-9B56-D4F4F7EB39CB			No	YES		Tumor resection		60			12	2	G3		802	Pre-Adjuvant Therapy	TUMOR FREE	YES	Complete Remission/Response	NO			13	No Macroscopic disease		FALSE	2016	2009	2008	0		OV	TCGA-13-0802.2A9434EF-2FE0-478B-8F0C-454EE038F380.pdf		TCGA	A	79
TCGA-23-2643-01A	74	40.67.0	Nationwide Children's Hospital	TCGA-23-2643-F25812	0a29aa5b-6fa4-47e6-88bf-d5463886261d	TCGA-23-2643	Stage IIIC	22	9	0		AF467DBE-857B-4E8E-A56D-C6A06F72F1BC			No	YES		Tumor resection					12	12	G3		2643		TUMOR FREE	YES	Complete Remission/Response	NO			23	1-10 mm		FALSE	2016	2009	2009	0		OV	TCGA-23-2643.8481bd3e-147d-4a67-acdd-08fea5be431a.pdf		TCGA	A	74
TCGA-23-2072-01A	58	22.78.0	Nationwide Children's Hospital	TCGA-23-2072-F25757	3bba6ccf-5cb0-46d4-b223-f5e07789ada6	TCGA-23-2072	Stage IV	22	18	0		15831649-A32B-4A1A-B3B1-0F6D25E984F5			No	YES		Tumor resection	ASHKENAZI				12	11	G3		2072		WITH TUMOR	YES	Complete Remission/Response	NO			23	>20 mm		FALSE	2016	2009	2000	0	178	OV	TCGA-23-2072.b0475cc1-edd5-451c-8f26-ec3594811f2e.pdf	TCGA	TCGA	A	58
TCGA-24-1846-01A	45	19.79.0	Nationwide Children's Hospital	TCGA-24-1846-F26346	e73b1ede-abff-4032-af69-0c538317414f	TCGA-24-1846	Stage IIIC	22	2	0	1	71CDF00F-EFB7-46D2-B022-CA98C858C5EE			No	YES		Tumor resection				YES	12	6	G3		1846	Other		YES		NO			24	1-10 mm		FALSE	2016	2009	2009	0		OV	TCGA-24-1846.fb12e5b3-1529-4873-90fd-7ba0a78dd9f4.pdf		TCGA	A	45
TCGA-23-1032-01A	73	12.85.0	Nationwide Children's Hospital	TCGA-23-1032-F25659	22b559e9-5e92-444d-93ca-0d357461bd74	TCGA-23-1032	Stage IV	22	23	0		317F13D3-F342-48EE-BD7D-7A4D795946FE			No	YES		Tumor resection					12	2	G3		1032		WITH TUMOR	NO		NO			23	1-10 mm		FALSE	2016	2009	2002	0		OV	TCGA-23-1032.6E8A5413-EB7E-49D8-8E11-8CA6A912ED50.pdf		TCGA	A	73
TCGA-24-2295-01A	69	24.76.0	Nationwide Children's Hospital	TCGA-24-2295-F26605	695ad248-871c-4957-b597-9f1f0d08470e	TCGA-24-2295	Stage IIIC	22	5	0		0D37D559-1B92-4CD5-BA64-7ADFDD600E01			No	YES		Tumor resection				YES	12	4	G3		2295		WITH TUMOR	YES	Complete Remission/Response	NO			24	>20 mm		FALSE	2016	2010	1995	0	178	OV	TCGA-24-2295.44d946e9-12ae-437b-9211-1be42b4d6439.pdf	TCGA	TCGA	A	69
TCGA-24-2280-01A	74	24.76.0	Nationwide Children's Hospital	TCGA-24-2280-F26561	c813bb0e-af6a-403d-a7b5-f3561ccc6326	TCGA-24-2280	Stage IIIC	22	5	0	0	9E11D1BF-6A2D-4C08-A6ED-7389A8B77B9F			No	YES		Tumor resection					12	4	G3		2280	Post-Adjuvant Therapy	WITH TUMOR	YES	Complete Remission/Response	NO			24	1-10 mm		FALSE	2016	2010	2004	0		OV	TCGA-24-2280.deb1a0d1-92a0-4c10-b491-a6a1ca5e3192.pdf		TCGA	A	74
TCGA-09-1667-01C	61	17.81.0	Nationwide Children's Hospital	TCGA-09-1667-F24292	8bed668f-c2de-4768-9bb9-ff8adf3d84e3	TCGA-09-1667	Stage IIC	22	2	0		240EE131-CECA-4D41-9089-B45CBAFE2CEA			No	YES		Tumor resection				NO	12	6	G2		1667		WITH TUMOR	YES	Complete Remission/Response	NO			9	No Macroscopic disease	NO	FALSE	2016	2009	2004	0	178	OV	TCGA-09-1667.0f3fbc34-6dce-467f-a837-442815ebc159.pdf	TCGA	TCGA	C	61
TCGA-25-1326-01A	61	13.84.0	Nationwide Children's Hospital	TCGA-25-1326-F26691	7a9ac328-f776-41a3-9f99-0fa250c41f24	TCGA-25-1326	Stage IIIC	22	27	0		073DCB79-B47E-40BE-9258-36A758DCA972			No	YES		Tumor resection					12	3	G3		1326		WITH TUMOR	YES	Partial Remission/Response	NO			25	1-10 mm		FALSE	2016	2009	2002	0		OV	TCGA-25-1326.B17E5B27-48DB-4E64-A1C3-CAE4921C14DF.pdf		TCGA	A	61
TCGA-29-1711-01A	45	18.84.0	Nationwide Children's Hospital	TCGA-29-1711-F27307	764f8125-40f5-4183-8365-5d97c30cbdf0	TCGA-29-1711	Stage IIIC	22	2	0	0	68D61BD7-6166-4E08-A953-3121FE9FBF7E			No	YES		Tumor resection					12	6	G2		1711	Post-Adjuvant Therapy	TUMOR FREE	YES	Complete Remission/Response	NO			29	No Macroscopic disease		FALSE	2016	2009	2006	0	178	OV	TCGA-29-1711.e0e207a0-c3c2-4bfc-9d7d-d00c5c953d3d.pdf	TCGA	TCGA	A	45
TCGA-09-1673-01A	50	18.84.0	Nationwide Children's Hospital	TCGA-09-1673-F24318	7596faa8-43be-4930-a899-cefee1f4f8c7	TCGA-09-1673	Stage IV	22	2	0		D0C6B04F-9E5B-4E5E-8777-EDADAEB17F46			No	YES		Tumor resection				YES	12	6	G3		1673		WITH TUMOR	YES		NO			9	>20 mm	YES	FALSE	2016	2009	2008	0	178	OV	TCGA-09-1673.d4f7aa96-11e8-4d66-a1be-595ec22de450.pdf	TCGA	TCGA	A	50
TCGA-36-2547-01A	64	40.67.0	Nationwide Children's Hospital	TCGA-36-2547-F27958	2debace6-a790-48a8-a169-ca0f12294b4c	TCGA-36-2547	Stage IIIC	22	18	0		F03B50D5-D4AC-4558-A261-1239E6AFC6A9			No	YES		Tumor resection					12	8	G3		2547			YES		NO			36	No Macroscopic disease		FALSE	2016	2010	2008	0	178	OV	TCGA-36-2547.f615f400-96c3-42f3-bee9-c273b1a16b63.pdf	TCGA	TCGA	A	64
TCGA-61-1730-01A	78	19.79.0	Nationwide Children's Hospital	TCGA-61-1730-F28161	92566454-18d4-4cca-a334-0485b15866f2	TCGA-61-1730	Stage IC	22	2	0		CE598B38-7760-4F74-A99A-D9539629948F			No	YES		Tumor resection				NO	12	6	G3		1730		WITH TUMOR	NO		NO			61	1-10 mm	NO	FALSE	2016	2009	2007	0		OV	TCGA-61-1730.4624968a-27c1-4f4f-b9f1-3e6997c15a21.pdf		TCGA	A	78
TCGA-61-1730-11A	78	19.79.0	Nationwide Children's Hospital	TCGA-61-1730-F28161	92566454-18d4-4cca-a334-0485b15866f2	TCGA-61-1730	Stage IC	22	2	0		CE598B38-7760-4F74-A99A-D9539629948F			No	YES		Tumor resection				NO	12	6	G3		1730		WITH TUMOR	NO		NO			61	1-10 mm	NO	FALSE	2016	2009	2007	0		OV			TCGA	A	78
TCGA-24-0979-01A	53	12.85.0	Nationwide Children's Hospital	TCGA-24-0979-F25891	ebe9f336-2883-4474-a721-cb68273f0c20	TCGA-24-0979	Stage IV	22	11	0		150ABF96-E687-4E7D-B843-776CA044C7F2			No	YES		Cytology (e.g. Peritoneal or pleural fluid)					12	5	G3		979		WITH TUMOR	YES	Complete Remission/Response	NO			24	>20 mm		FALSE	2016	2009	2003	0	178	OV	TCGA-24-0979.3385E5B4-EBD4-4317-8805-EE6EA47A2E4A.pdf	TCGA	TCGA	A	53
TCGA-23-2079-01A	46	22.78.0	Nationwide Children's Hospital	TCGA-23-2079-F25775	0b186b74-05f4-4e60-86de-30afe98b56e3	TCGA-23-2079	Stage IIIC	22	20	0		805BC8F8-3851-4BA6-82D2-0E6DBC99B329			No	YES		Tumor resection	ASHKENAZI			YES	12	11	G3		2079		TUMOR FREE	YES	Complete Remission/Response	NO			23	No Macroscopic disease	YES	FALSE	2016	2009	2001	0	178	OV	TCGA-23-2079.66ace408-fc31-463b-a218-94fdef0afaaf.pdf	TCGA	TCGA	A	46
TCGA-24-2267-01A	58	24.76.0	Nationwide Children's Hospital	TCGA-24-2267-F26544	a78cf572-e891-4896-a60b-698428cc5672	TCGA-24-2267	Stage IIB	22	16	0		94E458C9-5FD4-4DB8-9191-0C6A38363905			No	YES		Tumor resection				YES	12	3	G3		2267		WITH TUMOR	YES	Complete Remission/Response	NO			24	No Macroscopic disease		FALSE	2016	2010	1993	0		OV	TCGA-24-2267.24844312-f32c-4366-945e-96d9a923f82a.pdf		TCGA	A	58
TCGA-24-2267-11A	58	24.76.0	Nationwide Children's Hospital	TCGA-24-2267-F26544	a78cf572-e891-4896-a60b-698428cc5672	TCGA-24-2267	Stage IIB	22	16	0		94E458C9-5FD4-4DB8-9191-0C6A38363905			No	YES		Tumor resection				YES	12	3	G3		2267		WITH TUMOR	YES	Complete Remission/Response	NO			24	No Macroscopic disease		FALSE	2016	2010	1993	0		OV			TCGA	A	58
TCGA-13-0765-01A	50	9.82.0	Nationwide Children's Hospital	TCGA-13-0765-F24559	2a56cd1f-6cf2-4e9d-842a-b2a72e8dc65f	TCGA-13-0765	Stage IIIC	22	24	0		74F7D63A-DCF0-4DA7-A2AA-79927A843148			No	YES		Tumor resection					12	2	G3		765		WITH TUMOR	YES	Complete Remission/Response	NO			13	1-10 mm		FALSE	2016	2009	2006	0	178	OV	TCGA-13-0765.96588189-C273-4095-88C5-9E22368813C0.pdf	TCGA	TCGA	A	50
TCGA-24-0966-01A	78	11.84.0	Nationwide Children's Hospital	TCGA-24-0966-F25875	23c1520b-680f-4177-ab0b-e2188bbe2e81	TCGA-24-0966	Stage IIIC	22	24	0		6E84FAA4-A491-4AA5-88CB-94EBFA7736A2			No	YES		Tumor resection				YES	12	2	G3		966		WITH TUMOR	YES	Stable Disease	NO			24	>20 mm		FALSE	2016	2009	2008	0	178	OV	TCGA-24-0966.99D5CA9E-3E3F-4037-96B9-9D4A34C614B3.pdf	TCGA	TCGA	A	78
TCGA-23-1022-01A	67	12.85.0	Nationwide Children's Hospital	TCGA-23-1022-F25576	b55a527b-1275-4988-9dd9-7451a0b6a70c	TCGA-23-1022	Stage IIIC	22	20	0		BC21F6C2-5D93-414E-B8FF-305D9536407E			No	YES		Tumor resection				YES	12	2	G3		1022		WITH TUMOR	YES	Complete Remission/Response	NO			23	1-10 mm	YES	FALSE	2016	2009	2003	0		OV	TCGA-23-1022.1A674838-E992-4E9B-82AE-FAFA0AD3BF56.pdf		TCGA	A	67
TCGA-29-1783-01A	58	18.84.0	Nationwide Children's Hospital	TCGA-29-1783-F27431	86e62f5a-909d-4d9b-971e-eccc8073dad3	TCGA-29-1783	Stage IIIC	22	2	0	1	BB6CDE26-6C79-40C4-A23D-2D9A62807E8A			No	YES		Tumor resection					12	6	G3		1783	Post-Adjuvant Therapy	TUMOR FREE	YES		NO			29	1-10 mm		FALSE	2016	2009	2009	0	178	OV	TCGA-29-1783.6ebf4763-bb2a-4ef5-ab22-23460980df1c.pdf	TCGA	TCGA	A	58
TCGA-04-1644-01A	48	40.67.0	Nationwide Children's Hospital	TCGA-04-1644-F24145	28f1bf15-8aeb-478c-83b4-d19d4437ca7f	TCGA-04-1644	Stage IIIC	22	2	0	1	DAC8C555-99BD-4CE2-AEBC-16921E5CCBE1			No	YES		Tumor resection					12	6	G3		1644	Pre-Adjuvant Therapy	WITH TUMOR	YES	Partial Remission/Response	NO			4	>20 mm		FALSE	2016	2009	2002	0		OV	TCGA-04-1644.7AA7FF0A-C1C4-42A1-A340-A1E03CED8DEB.pdf		TCGA	A	48
TCGA-04-1644-01B	48	40.67.0	Nationwide Children's Hospital	TCGA-04-1644-F24145	28f1bf15-8aeb-478c-83b4-d19d4437ca7f	TCGA-04-1644	Stage IIIC	22	2	0	1	DAC8C555-99BD-4CE2-AEBC-16921E5CCBE1			No	YES		Tumor resection					12	6	G3		1644	Pre-Adjuvant Therapy	WITH TUMOR	YES	Partial Remission/Response	NO			4	>20 mm		FALSE	2016	2009	2002	0		OV	TCGA-04-1644.7AA7FF0A-C1C4-42A1-A340-A1E03CED8DEB.pdf		TCGA	B	48
TCGA-04-1644-11A	48	40.67.0	Nationwide Children's Hospital	TCGA-04-1644-F24145	28f1bf15-8aeb-478c-83b4-d19d4437ca7f	TCGA-04-1644	Stage IIIC	22	2	0	1	DAC8C555-99BD-4CE2-AEBC-16921E5CCBE1			No	YES		Tumor resection					12	6	G3		1644	Pre-Adjuvant Therapy	WITH TUMOR	YES	Partial Remission/Response	NO			4	>20 mm		FALSE	2016	2009	2002	0		OV			TCGA	A	48
TCGA-09-0365-01A	70	9.82.0	Nationwide Children's Hospital	TCGA-09-0365-F24203	d6b85df6-097b-473c-b7bf-794e3fda6850	TCGA-09-0365	Stage IIIC	22	4	0		107BACF8-4983-41E6-810A-CAB251A97BE7			No	YES		Cytology (e.g. Peritoneal or pleural fluid)				NO	12	3	G3		365		WITH TUMOR	YES	Complete Remission/Response	NO			9	No Macroscopic disease	NO	FALSE	2016	2009	1999	0		OV	TCGA-09-0365.459f8df7-b386-47c6-bf17-73af831441d4.pdf		TCGA	A	70
TCGA-09-1674-01A	79	18.84.0	Nationwide Children's Hospital	TCGA-09-1674-F24322	ab2e6ae3-6c0c-435d-b0a5-93e3643cd442	TCGA-09-1674	Stage IIIC	22	2	0		3E005CB8-3782-40AE-A090-B4550283C6AF			No	YES		Tumor resection				NO	12	6	G3		1674		WITH TUMOR	YES	Complete Remission/Response	NO			9	1-10 mm	NO	FALSE	2016	2009	2008	0	178	OV	TCGA-09-1674.d8e0ddd2-304d-4f5e-9225-2cd88ae9984e.pdf	TCGA	TCGA	A	79
TCGA-25-1312-01A	69	13.84.0	Nationwide Children's Hospital	TCGA-25-1312-F26626	988ebd14-2804-4352-b66e-133006ea6a1e	TCGA-25-1312	Stage IV	22	27	0		F33BDEEF-9C82-4F8C-8D4A-B2323A76F251			No	YES		Tumor resection					12	3	G3		1312					NO			25	1-10 mm		FALSE	2016	2009	2001	0		OV	TCGA-25-1312.9AD5ADDB-713E-4FF7-97F1-123FA771AC5B.pdf		TCGA	A	69
TCGA-24-1419-01A	62	14.86.0	Nationwide Children's Hospital	TCGA-24-1419-F25929	96d20828-bb11-4024-9701-2e35ab3fc712	TCGA-24-1419	Stage IIIC	22	15	0		62D38923-7683-4801-86A0-0ACAA2391051			No	YES		Tumor resection					12	4	G3		1419		TUMOR FREE	YES	Complete Remission/Response	NO			24	11-20 mm		FALSE	2016	2009	2008	0	178	OV	TCGA-24-1419.0a8c75aa-8031-4f1d-9dba-9029b009d677.pdf	TCGA	TCGA	A	62
TCGA-13-1498-01A	73	14.86.0	Nationwide Children's Hospital	TCGA-13-1498-F24914	9bef7216-b734-4d71-b19d-86c2b34ba46e	TCGA-13-1498	Stage IIIC	22	31	0		FD7FE84C-FEA5-4E86-A0C0-4A6E1B4ED55B			No	YES		Tumor resection	ASHKENAZI	60			12	3	G3		1498	Pre-Adjuvant Therapy	WITH TUMOR	YES	Partial Remission/Response	NO			13	>20 mm		FALSE	2016	2009	2006	0	178	OV	TCGA-13-1498.0B03A4B9-61B9-43EA-9E7A-8EE1FF3B31F1.pdf	TCGA	TCGA	A	73
TCGA-13-1817-01A	56	27.69.0	Nationwide Children's Hospital	TCGA-13-1817-F24974	1dd20852-7a1c-4a36-8d97-64b76e918a0a	TCGA-13-1817	Stage IIIC	22	2	0		71DBE147-9EDC-4E75-BE8D-C82503C81D5E			No	YES		Tumor resection					12	6	G3		1817		WITH TUMOR	YES	Partial Remission/Response	NO			13	>20 mm		FALSE	2016	2009	2001	0		OV	TCGA-13-1817.76F55E61-714E-4C20-A9BD-2ECF28E5444F.pdf		TCGA	A	56
TCGA-13-1817-02A	56	27.69.0	Nationwide Children's Hospital	TCGA-13-1817-F24974	1dd20852-7a1c-4a36-8d97-64b76e918a0a	TCGA-13-1817	Stage IIIC	22	2	0		71DBE147-9EDC-4E75-BE8D-C82503C81D5E			No	YES		Tumor resection					12	6	G3		1817		WITH TUMOR	YES	Partial Remission/Response	NO			13	>20 mm		FALSE	2016	2009	2001	0		OV	TCGA-13-1817.AF88642C-B18E-4C22-A8B7-C6B2D259B4E9.pdf		TCGA	A	56
TCGA-24-1469-01A	71	15.83.0	Nationwide Children's Hospital	TCGA-24-1469-F26060	a5d9372b-c1cc-4361-84ee-e8d6dd21dcfb	TCGA-24-1469	Stage IIIC	22	13	0		2CB7C9AD-9CAC-4FFB-89AE-82E6CC31EB72			No	YES		Tumor resection					12	5	G3		1469		TUMOR FREE	YES	Complete Remission/Response	NO			24	1-10 mm		FALSE	2016	2009	2008	0	178	OV	TCGA-24-1469.8f0b80d0-cf56-477c-898b-bb92934f64d4.pdf	TCGA	TCGA	A	71
TCGA-25-1877-01A	81	21.74.0	Nationwide Children's Hospital	TCGA-25-1877-F26774	be06d351-8800-477e-ba18-249a66a7fa24	TCGA-25-1877	Stage IIIC	22	2	0		7CD96901-7983-41F6-8685-4390A36FAC74			No	YES		Tumor resection					12	6	G3		1877		WITH TUMOR	YES	Complete Remission/Response	NO			25	1-10 mm		FALSE	2016	2009	1993	0	178	OV	TCGA-25-1877.D98B5A1F-DF34-43E7-826F-BCB45DEC582D.pdf	TCGA	TCGA	A	81
TCGA-24-1920-01A	74	21.74.0	Nationwide Children's Hospital	TCGA-24-1920-F26373	d6fe4337-d7f6-4b68-bd9f-e3473853b265	TCGA-24-1920	Stage IIIC	22	3	0	0	1B8EBC73-C9DE-4C50-8082-68DC52C2806F			No	YES		Tumor resection					12	2	G3		1920	Post-Adjuvant Therapy	TUMOR FREE	YES	Complete Remission/Response	NO			24	1-10 mm		FALSE	2016	2010	2009	0	178	OV	TCGA-24-1920.292d7fe5-e949-458b-b7da-cc55009b1c06.pdf	TCGA	TCGA	A	74
TCGA-24-2261-01A	76	22.78.0	Nationwide Children's Hospital	TCGA-24-2261-F26540	d38e75d8-914a-44fe-8f84-904c95b9a680	TCGA-24-2261	Stage IIIC	22	15	0		AC27FF5A-46DA-4ECE-8D7B-D487801CC98C			No	YES		Tumor resection				YES	12	3	G3		2261		WITH TUMOR	NO		NO			24	11-20 mm		FALSE	2016	2010	1992	0		OV	TCGA-24-2261.6145afd6-e7d7-47bc-a659-ac84c3434e86.pdf		TCGA	A	76
TCGA-24-2261-11A	76	22.78.0	Nationwide Children's Hospital	TCGA-24-2261-F26540	d38e75d8-914a-44fe-8f84-904c95b9a680	TCGA-24-2261	Stage IIIC	22	15	0		AC27FF5A-46DA-4ECE-8D7B-D487801CC98C			No	YES		Tumor resection				YES	12	3	G3		2261		WITH TUMOR	NO		NO			24	11-20 mm		FALSE	2016	2010	1992	0		OV			TCGA	A	76
TCGA-13-0803-01A	81	9.82.0	Nationwide Children's Hospital	TCGA-13-0803-F24629	f2f628f8-dfed-4f61-9678-1be00a4dea71	TCGA-13-0803	Stage IIIC	22	25	0		E9EDD722-E51B-49E9-987B-E70BBA14791E			No	YES		Cytology (e.g. Peritoneal or pleural fluid)					12	2	G3		803		WITH TUMOR	YES	Complete Remission/Response	NO			13	No Macroscopic disease		FALSE	2016	2009	2001	0	178	OV	TCGA-13-0803.4F5134C6-DB8B-45A8-BA41-6321CB42F99D.pdf	TCGA	TCGA	A	81
TCGA-61-2003-01A	53	22.78.0	Nationwide Children's Hospital	TCGA-61-2003-F28327	b31360a4-1e89-4989-a36b-11f5e8817b5d	TCGA-61-2003	Stage IIIC	22	8	0		61EB85BB-2F84-43AF-9822-46605542AC50			No	YES		Cytology (e.g. Peritoneal or pleural fluid)				YES	12	12	G2		2003		WITH TUMOR	YES	Progressive Disease	NO			61	1-10 mm	YES	FALSE	2016	2009	2008	0		OV	TCGA-61-2003.79c66510-6e38-470f-9e91-d774665d39a6.pdf		TCGA	A	53
TCGA-13-1494-01A	43	14.86.0	Nationwide Children's Hospital	TCGA-13-1494-F24893	0ddc7119-70bd-4d8b-985a-0fbe4758e999	TCGA-13-1494	Stage IV	22	31	0		76C67FB3-9EC8-4C37-9C25-94909BA7EE48			No	YES		Incisional Biopsy					12	3	G3		1494		WITH TUMOR	YES	Complete Remission/Response	NO			13			FALSE	2016	2009	2004	0	178	OV	TCGA-13-1494.BDB59532-0CA8-40F0-AE8E-A9951882F0D8.pdf	TCGA	TCGA	A	43
TCGA-24-1847-01A	45	18.84.0	Nationwide Children's Hospital	TCGA-24-1847-F26350	a302ccb0-5b86-4a6a-8121-fdf54689c24c	TCGA-24-1847	Stage IV	22	2	0		B7B21DC1-DEDE-42DA-8601-CE25CE37B1CF			No	YES		Excisional Biopsy				YES	12	6	G3		1847		TUMOR FREE	YES	Complete Remission/Response	NO			24	1-10 mm		FALSE	2016	2009	2009	0	178	OV	TCGA-24-1847.20d96d45-40d3-44ad-a9e8-fdc7e545ed5d.pdf	TCGA	TCGA	A	45
TCGA-04-1514-01A	45	15.83.0	Nationwide Children's Hospital	TCGA-04-1514-F24071	5d6ed657-10c2-447e-bd5e-9a72631507ab	TCGA-04-1514	Stage IIIA	22	2	0	1	65855413-D221-4777-822A-D4344AB0898A			No	YES		Tumor resection				NO	12	6	G2		1514	Preoperative	TUMOR FREE	YES	Complete Remission/Response	NO			4	No Macroscopic disease		FALSE	2016	2009	2004	0	178	OV	TCGA-04-1514.A0487B93-029F-48EB-AF5C-06A2F5A3FAAA.pdf	TCGA	TCGA	A	45
TCGA-13-1412-01A	41	13.84.0	Nationwide Children's Hospital	TCGA-13-1412-F24832	a831a5dd-ab90-4720-9a9d-91228986100a	TCGA-13-1412	Stage IV	22	20	0		1BD2FA6A-7305-4F93-93BE-E4C8A2D3CCCD			No	YES		Tumor resection		80			12	3	G3		1412	Pre-Adjuvant Therapy	TUMOR FREE	YES	Complete Remission/Response	NO			13	1-10 mm		FALSE	2016	2009	2008	0	178	OV	TCGA-13-1412.D36FA0B4-9605-498F-B815-1BE4BF64E100.pdf	TCGA	TCGA	A	41
TCGA-25-1313-01A	62	13.84.0	Nationwide Children's Hospital	TCGA-25-1313-F26628	61ada3f9-4015-4673-ac92-e08e99fa05b8	TCGA-25-1313	Stage IV	22	27	0		06520315-A929-4AB5-B6B5-1F0451504171			No	YES		Tumor resection					12	3	G3		1313		WITH TUMOR	YES	Complete Remission/Response				25	1-10 mm		FALSE	2016	2009	2000	0	178	OV	TCGA-25-1313.3F5AAE21-3694-4AC2-8A18-4970090A08F4.pdf	TCGA	TCGA	A	62
TCGA-57-1993-01A	56	21.74.0	Nationwide Children's Hospital	TCGA-57-1993-F28092	c5c65b87-f672-4576-8cc3-10552aea8459	TCGA-57-1993	Stage IIIC	22	7	0		DDAEE33C-E763-4BFC-A946-6689BDFC8943			No	YES		Tumor resection				YES	12	1	G3		1993		TUMOR FREE	YES		NO			57	No Macroscopic disease	YES	FALSE	2016	2010	2007	0	178	OV	TCGA-57-1993.55495e3a-6052-4fb1-b8a9-10b54dcdfbea.pdf	TCGA	TCGA	A	56
TCGA-57-1993-11A	56	21.74.0	Nationwide Children's Hospital	TCGA-57-1993-F28092	c5c65b87-f672-4576-8cc3-10552aea8459	TCGA-57-1993	Stage IIIC	22	7	0		DDAEE33C-E763-4BFC-A946-6689BDFC8943			No	YES		Tumor resection				YES	12	1	G3		1993		TUMOR FREE	YES		NO			57	No Macroscopic disease	YES	FALSE	2016	2010	2007	0	178	OV		TCGA	TCGA	A	56
TCGA-10-0933-01A	77	11.84.0	Nationwide Children's Hospital	TCGA-10-0933-F24454	4cddfc2f-91c2-4d1b-959e-a407436f1faf	TCGA-10-0933	Stage IIIC	22	6	0	1	E8D42A7E-D5B0-4612-853C-A562CCE7F549			No	YES		Tumor resection					12	3	G3		933	Preoperative	WITH TUMOR	YES	Complete Remission/Response	NO			10	No Macroscopic disease		FALSE	2016	2009	2003	0		OV	TCGA-10-0933.f973309d-55dd-489b-a7ca-9348666a9129.pdf		TCGA	A	77
TCGA-10-0933-11A	77	11.84.0	Nationwide Children's Hospital	TCGA-10-0933-F24454	4cddfc2f-91c2-4d1b-959e-a407436f1faf	TCGA-10-0933	Stage IIIC	22	6	0	1	E8D42A7E-D5B0-4612-853C-A562CCE7F549			No	YES		Tumor resection					12	3	G3		933	Preoperative	WITH TUMOR	YES	Complete Remission/Response	NO			10	No Macroscopic disease		FALSE	2016	2009	2003	0		OV			TCGA	A	77
TCGA-13-0799-01A	44	9.82.0	Nationwide Children's Hospital	TCGA-13-0799-F24610	20105ff9-cc71-41ab-942d-44454c233406	TCGA-13-0799	Stage IIIC	22	25	0		1A87D4F2-EAB2-4E14-8723-EDEEA562E163			No	YES		Tumor resection		80			12	2	G3		799	Pre-Adjuvant Therapy	TUMOR FREE	YES	Complete Remission/Response	NO			13	No Macroscopic disease		FALSE	2016	2009	2008	0	178	OV	TCGA-13-0799.CBB83CF3-9846-409B-858B-C8A7E74CDFF1.pdf	TCGA	TCGA	A	44
TCGA-13-0791-01A	58	9.82.0	Nationwide Children's Hospital	TCGA-13-0791-F24579	93d82464-ef0e-4d3e-b324-86b1b2e7b05c	TCGA-13-0791	Stage IIIC	22	24	0		4F081786-6CA2-4683-9398-1FBF703AE2E3			No	YES		Tumor resection		80			12	2	G3		791	Pre-Adjuvant Therapy	WITH TUMOR	YES	Complete Remission/Response	NO			13	No Macroscopic disease		FALSE	2016	2009	2005	0		OV	TCGA-13-0791.BDF98098-6E0F-4387-9C2C-30CF1812073A.pdf		TCGA	A	58
TCGA-13-0791-02A	58	9.82.0	Nationwide Children's Hospital	TCGA-13-0791-F24579	93d82464-ef0e-4d3e-b324-86b1b2e7b05c	TCGA-13-0791	Stage IIIC	22	24	0		4F081786-6CA2-4683-9398-1FBF703AE2E3			No	YES		Tumor resection		80			12	2	G3		791	Pre-Adjuvant Therapy	WITH TUMOR	YES	Complete Remission/Response	NO			13	No Macroscopic disease		FALSE	2016	2009	2005	0		OV	TCGA-13-0791.60B0A7B2-179E-47CE-908C-A1360EA6BB6B.pdf		TCGA	A	58
TCGA-13-0725-01A	44	9.82.0	Nationwide Children's Hospital	TCGA-13-0725-F24510	24a9120f-4794-4b42-8edf-6794e062f04d	TCGA-13-0725	Stage IIIC	22	24	0		5F6CB7A7-5679-4155-98E0-00584B0DC9FD			No	YES		Cytology (e.g. Peritoneal or pleural fluid)					12	2	G3		725		WITH TUMOR	YES	Complete Remission/Response	NO			13	1-10 mm		FALSE	2016	2009	2002	0		OV	TCGA-13-0725.A6CD74F2-47A0-4790-BB81-6C636DA16ADC.pdf		TCGA	A	44
TCGA-30-1855-01A	61	19.79.0	Nationwide Children's Hospital	TCGA-30-1855-F27550	87943368-20bb-43f9-8d5a-b63c57b9e63d	TCGA-30-1855	Stage IIIC	22	2	0		EEB2E6E6-DB12-4A06-AB3F-CB131159CDE5			No	YES		Tumor resection				NO	12	6	G3		1855		WITH TUMOR	NO		NO			30	1-10 mm	NO	FALSE	2016	2009	2001	0	178	OV	TCGA-30-1855.cba111de-b005-4460-b4d1-d8b24126d1d3.pdf	TCGA	TCGA	A	61
TCGA-10-0936-01A	69	11.84.0	Nationwide Children's Hospital	TCGA-10-0936-F24466	8a1857ba-c686-4630-b137-6c45ba21274c	TCGA-10-0936	Stage IIIC	22	6	0	0	A0DA1215-3646-44E3-8D98-AF490FAE08C6			No	YES		Tumor resection				YES	12	3	G3		936	Pre-Adjuvant Therapy	WITH TUMOR	YES	Partial Remission/Response	NO			10	>20 mm		FALSE	2016	2009	2005	0		OV	TCGA-10-0936.6b9a13e4-760e-476f-a0a7-fb42ab7c63c5.pdf		TCGA	A	69
TCGA-10-0936-11A	69	11.84.0	Nationwide Children's Hospital	TCGA-10-0936-F24466	8a1857ba-c686-4630-b137-6c45ba21274c	TCGA-10-0936	Stage IIIC	22	6	0	0	A0DA1215-3646-44E3-8D98-AF490FAE08C6			No	YES		Tumor resection				YES	12	3	G3		936	Pre-Adjuvant Therapy	WITH TUMOR	YES	Partial Remission/Response	NO			10	>20 mm		FALSE	2016	2009	2005	0		OV			TCGA	A	69
TCGA-61-1910-01A	56	19.79.0	Nationwide Children's Hospital	TCGA-61-1910-F28256	ef3544b8-339a-4e76-a50b-3d8c27dfb9de	TCGA-61-1910	Stage IIC	22	1	0		8E81028C-B8E5-44C1-BD01-B00F0BB31645			No	YES		Tumor resection				YES	12	10	G3		1910		TUMOR FREE	YES	Complete Remission/Response	NO			61	1-10 mm	YES	FALSE	2016	2009	2006	0		OV	TCGA-61-1910.32905714-6e41-4df8-91dd-6d3068475b40.pdf		TCGA	A	56
TCGA-61-1910-11A	56	19.79.0	Nationwide Children's Hospital	TCGA-61-1910-F28256	ef3544b8-339a-4e76-a50b-3d8c27dfb9de	TCGA-61-1910	Stage IIC	22	1	0		8E81028C-B8E5-44C1-BD01-B00F0BB31645			No	YES		Tumor resection				YES	12	10	G3		1910		TUMOR FREE	YES	Complete Remission/Response	NO			61	1-10 mm	YES	FALSE	2016	2009	2006	0		OV			TCGA	A	56
TCGA-25-2401-01A	64	24.76.0	Nationwide Children's Hospital	TCGA-25-2401-F26829	94ff5853-4598-4507-831f-006d4aef14e2	TCGA-25-2401	Stage IIIC	22	5	0		7623959A-F188-4FFF-9E63-DCD852F0009C			No	YES		Tumor resection					12	1	G3		2401					NO			25	1-10 mm		FALSE	2016	2010	2004	0	178	OV	TCGA-25-2401.5B192072-1F11-4316-AC39-81085F7E425D.pdf	TCGA	TCGA	A	64
TCGA-25-2400-01A	76	24.76.0	Nationwide Children's Hospital	TCGA-25-2400-F26823	97a1075f-1009-4e51-ad56-1d86ab3f66fa	TCGA-25-2400	Stage IIIC	22	5	0		E32075B4-89FC-4F3C-9F4A-B05179272C83			No	YES		Tumor resection					12	1	G3		2400		WITH TUMOR	YES	Complete Remission/Response	NO			25	No Macroscopic disease		FALSE	2016	2010	2004	0	178	OV	TCGA-25-2400.0C87DA7B-EBA1-4998-88D5-6DF2B0E6A40C.pdf	TCGA	TCGA	A	76
TCGA-04-1365-01A	87	13.84.0	Nationwide Children's Hospital	TCGA-04-1365-F24044	5342e1bf-6201-45cf-8499-dc41206e4420	TCGA-04-1365	Stage IIIB	22	26	0	1	991D4049-5D6C-422E-BBE8-A2B4C1109095			No	YES		Tumor resection				NO	12	3	G3		1365	Preoperative	WITH TUMOR	YES	Complete Remission/Response	NO			4			FALSE	2016	2009	2003	0		OV	TCGA-04-1365.049FC54E-4D17-4B68-9E41-268529C9F18F.pdf		TCGA	A	87
TCGA-61-1733-01A	71	19.79.0	Nationwide Children's Hospital	TCGA-61-1733-F28163	a342a16c-6eba-4ab9-9688-f1b9f952ac7f	TCGA-61-1733	Stage IIIC	22	2	0		EE87F619-93D2-47F1-BC71-0CDCA53A3300			No	YES		Tumor resection				YES	12	6	G3		1733		WITH TUMOR	YES	Stable Disease	NO			61	No Macroscopic disease	YES	FALSE	2016	2009	2006	0	178	OV	TCGA-61-1733.bc4e6e92-d716-4ab3-8459-4f339caecffd.pdf	TCGA	TCGA	A	71
TCGA-61-1733-11A	71	19.79.0	Nationwide Children's Hospital	TCGA-61-1733-F28163	a342a16c-6eba-4ab9-9688-f1b9f952ac7f	TCGA-61-1733	Stage IIIC	22	2	0		EE87F619-93D2-47F1-BC71-0CDCA53A3300			No	YES		Tumor resection				YES	12	6	G3		1733		WITH TUMOR	YES	Stable Disease	NO			61	No Macroscopic disease	YES	FALSE	2016	2009	2006	0	178	OV		TCGA	TCGA	A	71
TCGA-36-2538-01A	37	40.67.0	Nationwide Children's Hospital	TCGA-36-2538-F27930	89084cd7-3421-4d79-be7e-f24a2bdf54c6	TCGA-36-2538	Stage IIIB	22	18	0		F9B232CF-DE4D-4FBD-90E8-C2089BA52825			No	YES		Cytology (e.g. Peritoneal or pleural fluid)				NO	12	8	G3		2538		WITH TUMOR	YES	Complete Remission/Response	NO			36	11-20 mm	NO	FALSE	2016	2010	2008	0		OV	TCGA-36-2538.e78dd67e-58f2-4b75-b3a5-1ca9ee6e01e5.pdf		TCGA	A	37
TCGA-57-1585-01A	57	17.81.0	Nationwide Children's Hospital	TCGA-57-1585-F28076	80632215-5601-43af-ad21-18fba962496e	TCGA-57-1585	Stage IIIC	22	2	0		10366B95-C5D3-46B2-AD1B-D5BC1A92FC3C			No	YES		Tumor resection				YES	12	6	G3		1585		WITH TUMOR	YES	Progressive Disease	NO			57	11-20 mm	YES	FALSE	2016	2009	2007	0		OV	TCGA-57-1585.2c748aca-e5b2-4418-9820-1343293d379f.pdf		TCGA	A	57
TCGA-57-1585-11A	57	17.81.0	Nationwide Children's Hospital	TCGA-57-1585-F28076	80632215-5601-43af-ad21-18fba962496e	TCGA-57-1585	Stage IIIC	22	2	0		10366B95-C5D3-46B2-AD1B-D5BC1A92FC3C			No	YES		Tumor resection				YES	12	6	G3		1585		WITH TUMOR	YES	Progressive Disease	NO			57	11-20 mm	YES	FALSE	2016	2009	2007	0		OV			TCGA	A	57
TCGA-25-1632-01A	68	17.81.0	Nationwide Children's Hospital	TCGA-25-1632-F26735	4ba05fe8-8855-4d63-a4a5-e711b36c1ae5	TCGA-25-1632	Stage IV	22	2	0		C6F3363C-140D-4C83-8B3B-87410EAC4ED9			No	YES		Tumor resection					12	6	G3		1632		WITH TUMOR	YES	Complete Remission/Response	NO			25	1-10 mm		FALSE	2016	2009	2002	0	178	OV	TCGA-25-1632.F083C2B4-20DE-440F-B6A8-2F332346CECA.pdf	TCGA	TCGA	A	68
TCGA-23-1117-01A	42	12.85.0	Nationwide Children's Hospital	TCGA-23-1117-F25699	7a1fbb0f-3052-4169-b736-a2ad807a71ec	TCGA-23-1117	Stage IIIC	22	19	0		A0C046CC-D2D6-496B-BDA0-D219CA0DAD3C			No	YES		Tumor resection				YES	12	2	G3		1117		WITH TUMOR	NO	Complete Remission/Response	YES			23	1-10 mm	YES	FALSE	2016	2009	1998	0	178	OV	TCGA-23-1117.abc636a1-677d-49e5-9259-5b5b828a575e.pdf	TCGA	TCGA	A	42
TCGA-04-1371-01A	58	13.84.0	Nationwide Children's Hospital	TCGA-04-1371-F24066	5ec41cd6-f520-4e24-99eb-0885ce8ff21b	TCGA-04-1371	Stage IIIC	22	26	0	0	73AEB318-5B9A-431B-B7F5-6A86B038FD57			No	YES		Tumor resection					12	3	G3		1371	Pre-Adjuvant Therapy	TUMOR FREE	YES		NO			4	1-10 mm		FALSE	2016	2009	2001	0		OV	TCGA-04-1371.06C70ACA-8222-43CF-9E68-FCDF8D1A9C21.pdf		TCGA	A	58
TCGA-04-1371-11A	58	13.84.0	Nationwide Children's Hospital	TCGA-04-1371-F24066	5ec41cd6-f520-4e24-99eb-0885ce8ff21b	TCGA-04-1371	Stage IIIC	22	26	0	0	73AEB318-5B9A-431B-B7F5-6A86B038FD57			No	YES		Tumor resection					12	3	G3		1371	Pre-Adjuvant Therapy	TUMOR FREE	YES		NO			4	1-10 mm		FALSE	2016	2009	2001	0		OV			TCGA	A	58
TCGA-25-1321-01A	65	13.84.0	Nationwide Children's Hospital	TCGA-25-1321-F26670	06fca474-4b69-4a35-8807-ee9385ccd71c	TCGA-25-1321	Stage IIIC	22	27	0	0	31E25284-6E7E-4498-B06E-5C6291D15884			No	YES		Tumor resection					12	3	G3		1321	Post-Adjuvant Therapy	WITH TUMOR	YES	Complete Remission/Response	NO			25	No Macroscopic disease		FALSE	2016	2009	2001	0	178	OV	TCGA-25-1321.5D309784-AED1-4946-817D-37AC8969315C.pdf	TCGA	TCGA	A	65
TCGA-13-0801-01A	46	9.82.0	Nationwide Children's Hospital	TCGA-13-0801-F24620	7198f423-8333-4349-8ee6-65e5a4322771	TCGA-13-0801	Stage IIIC	22	25	0		8EB8070A-DFF2-4D3D-BE17-E041041CBE41			No	YES		Cytology (e.g. Peritoneal or pleural fluid)		80			12	2	G3		801	Pre-Adjuvant Therapy	TUMOR FREE	YES	Complete Remission/Response	NO			13	No Macroscopic disease		FALSE	2016	2009	2008	0	178	OV	TCGA-13-0801.FA63535E-7499-41E3-AFB1-98EB18DA7371.pdf	TCGA	TCGA	A	46
TCGA-13-0887-01A	42	11.84.0	Nationwide Children's Hospital	TCGA-13-0887-F24668	5db4b8a6-caf0-4a60-9eb5-01711d0b7af9	TCGA-13-0887	Stage IIIC	22	25	0		499A946E-17AD-46B8-BC0C-F224A6E2A0E2			No	YES		Tumor resection	ASHKENAZI	80			12	2	G3		887	Pre-Adjuvant Therapy	WITH TUMOR	YES	Complete Remission/Response	NO			13	1-10 mm		FALSE	2016	2009	2002	0	178	OV	TCGA-13-0887.AAEBFF3C-EA12-4D58-A424-2463307484A3.pdf	TCGA	TCGA	A	42
TCGA-04-1651-01A	53	19.79.0	Nationwide Children's Hospital	TCGA-04-1651-F24172	f182f145-563e-4e9e-9d35-77b5e6e2dcae	TCGA-04-1651	Stage IIIC	22	2	0	1	56E73459-37EE-499B-A9B4-8E6E8372E1C6			No	YES		Cytology (e.g. Peritoneal or pleural fluid)					12	6	G3		1651	Pre-Adjuvant Therapy		YES		NO			4	1-10 mm		FALSE	2016	2009	2004	0		OV	TCGA-04-1651.703BEFE1-07E0-48AE-826E-133A59F97068.pdf		TCGA	A	53
TCGA-04-1651-11A	53	19.79.0	Nationwide Children's Hospital	TCGA-04-1651-F24172	f182f145-563e-4e9e-9d35-77b5e6e2dcae	TCGA-04-1651	Stage IIIC	22	2	0	1	56E73459-37EE-499B-A9B4-8E6E8372E1C6			No	YES		Cytology (e.g. Peritoneal or pleural fluid)					12	6	G3		1651	Pre-Adjuvant Therapy		YES		NO			4	1-10 mm		FALSE	2016	2009	2004	0		OV			TCGA	A	53
TCGA-13-1510-01A	62	14.86.0	Nationwide Children's Hospital	TCGA-13-1510-F24961	d8c042c4-cd72-4511-b639-9c2e3d05248c	TCGA-13-1510	Stage IIIC	22	31	0		3EF52FF8-46B9-4CEC-847B-015B90128E33			No	YES		Tumor resection					12	3	G3		1510		TUMOR FREE			NO			13	No Macroscopic disease		FALSE	2016	2009	2008	0	178	OV	TCGA-13-1510.D6FA84A0-0DE4-42F8-9D15-9EDA4115AE4D.pdf	TCGA	TCGA	A	62
TCGA-24-1104-01A	56	12.85.0	Nationwide Children's Hospital	TCGA-24-1104-F25834	e919193f-c3a5-4dc0-b6ce-3c6d7f1a727e	TCGA-24-1104	Stage IV	22	9	0		0F89B52A-EF9A-49C6-8B51-705ACC1857B0			No	YES		Cytology (e.g. Peritoneal or pleural fluid)					12	3	G3		1104		WITH TUMOR	YES	Complete Remission/Response	NO			24	>20 mm		FALSE	2016	2009	2001	0	178	OV	TCGA-24-1104.4991D5F7-0259-430F-AFF7-1307DF563E41.pdf	TCGA	TCGA	A	56
TCGA-29-1696-01A	43	18.84.0	Nationwide Children's Hospital	TCGA-29-1696-F27206	82bd749e-d9aa-4da7-bd7d-57255e9c7e2e	TCGA-29-1696	Stage IIIC	22	2	0		70DBBF9F-493F-45EB-BF99-27DCE803DFB6			No	YES		Tumor resection				NO	12	6	G2		1696		WITH TUMOR	YES	Partial Remission/Response	NO			29	1-10 mm		FALSE	2016	2009	2003	0	178	OV	TCGA-29-1696.5e817943-3108-4838-bf8c-85c4507eb873.pdf	TCGA	TCGA	A	43
TCGA-10-0934-01A	50	11.84.0	Nationwide Children's Hospital	TCGA-10-0934-F24458	0d547712-8f13-4099-8c98-dbbd9132acee	TCGA-10-0934	Stage IIIC	22	6	0		1CC9D0DA-7865-4E05-BCB7-28C0638288A6			No	YES		Tumor resection				NO	12	3	G3		934		WITH TUMOR	YES	Progressive Disease	NO			10	1-10 mm		FALSE	2016	2009	2003	0		OV	TCGA-10-0934.a5c94c47-086b-4d69-a03f-74df709fdc56.pdf		TCGA	A	50
TCGA-10-0934-11A	50	11.84.0	Nationwide Children's Hospital	TCGA-10-0934-F24458	0d547712-8f13-4099-8c98-dbbd9132acee	TCGA-10-0934	Stage IIIC	22	6	0		1CC9D0DA-7865-4E05-BCB7-28C0638288A6			No	YES		Tumor resection				NO	12	3	G3		934		WITH TUMOR	YES	Progressive Disease	NO			10	1-10 mm		FALSE	2016	2009	2003	0		OV			TCGA	A	50
TCGA-25-2392-01A	75	24.76.0	Nationwide Children's Hospital	TCGA-25-2392-F26801	d9ebef02-cd9d-4ec0-851a-3192d9744cd5	TCGA-25-2392	Stage IV	22	5	0		82F6C29D-36E0-4111-A536-8606FD780A56			No	YES		Tumor resection					12	1	G3		2392			NO		NO			25	11-20 mm		FALSE	2016	2010	2003	0	178	OV	TCGA-25-2392.C520D0D6-F104-492C-A4C2-844390F55570.pdf	TCGA	TCGA	A	75
TCGA-23-1119-01A	64	12.85.0	Nationwide Children's Hospital	TCGA-23-1119-F25711	ad69caa2-16b6-43a8-aa18-1569f9bd7522	TCGA-23-1119	Stage IIIC	22	27	0		68CEE2FD-A579-491C-8840-A8C94153DA1B			No	YES		Tumor resection				YES	12	3	G3		1119		TUMOR FREE	YES	Complete Remission/Response	NO			23	1-10 mm	YES	FALSE	2016	2009	1997	0	178	OV	TCGA-23-1119.86389912-6945-49e6-9255-e7a41fde197a.pdf	TCGA	TCGA	A	64
TCGA-24-1416-01A	34	14.86.0	Nationwide Children's Hospital	TCGA-24-1416-F25914	cf7ad1d4-c805-41b7-8c74-2e09210bfd7e	TCGA-24-1416	Stage IV	22	1	0		AA3E8D63-1CB5-4B46-909F-E48F2A0B89BB			No	YES		Tumor resection					12	4	G3		1416		TUMOR FREE	YES	Complete Remission/Response	NO			24	1-10 mm		FALSE	2016	2009	2008	0	178	OV	TCGA-24-1416.c5a7b8b5-65b5-47d0-84dc-882024042a6f.pdf	TCGA	TCGA	A	34
TCGA-29-1697-01A	62	18.84.0	Nationwide Children's Hospital	TCGA-29-1697-F27216	9c6b4033-ddba-482d-a15c-ea455d16687e	TCGA-29-1697	Stage IIIC	22	2	0	1	02E23839-97E4-41B1-8586-44FA9C7F0142			No	YES		Tumor resection					12	6	G3		1697	Other	WITH TUMOR	YES	Complete Remission/Response	NO			29	>20 mm		FALSE	2016	2009	2003	0	178	OV	TCGA-29-1697.294ba09f-347a-4129-847d-211cdf73ca99.pdf	TCGA	TCGA	A	62
TCGA-04-1536-01A	60	17.81.0	Nationwide Children's Hospital	TCGA-04-1536-F24110	d2bb276e-782a-46a9-bbef-889f1b28b446	TCGA-04-1536	Stage IV	22	3	0	0	A891229F-B476-4A8B-9581-8DDB8442F78F			No	YES		Cytology (e.g. Peritoneal or pleural fluid)					12	6	G3		1536		WITH TUMOR	YES		NO			4	1-10 mm		FALSE	2016	2009	2001	0		OV	TCGA-04-1536.167826A1-0854-442E-8AF5-85294D1CB0B9.pdf		TCGA	A	60
TCGA-04-1536-11A	60	17.81.0	Nationwide Children's Hospital	TCGA-04-1536-F24110	d2bb276e-782a-46a9-bbef-889f1b28b446	TCGA-04-1536	Stage IV	22	3	0	0	A891229F-B476-4A8B-9581-8DDB8442F78F			No	YES		Cytology (e.g. Peritoneal or pleural fluid)					12	6	G3		1536		WITH TUMOR	YES		NO			4	1-10 mm		FALSE	2016	2009	2001	0		OV			TCGA	A	60
TCGA-24-1928-01A	77	21.74.0	Nationwide Children's Hospital	TCGA-24-1928-F26403	144f8c7e-e805-4c4c-92ff-e14d57b79a60	TCGA-24-1928	Stage IIIC	22	15	0		4F39CB55-C9B7-4CD6-979B-8635FE3F13E8			No	YES		Cytology (e.g. Peritoneal or pleural fluid)					12	3	G3		1928		WITH TUMOR	YES	Progressive Disease	NO			24	11-20 mm		FALSE	2016	2010	1998	0	178	OV	TCGA-24-1928.dc4407fb-d15b-44d5-9c3b-129cca67d8f1.pdf	TCGA	TCGA	A	77
TCGA-23-2647-01A	49	40.67.0	Nationwide Children's Hospital	TCGA-23-2647-F25820	b5927514-b7c2-406a-8d24-0911d1f849ff	TCGA-23-2647	Stage IIIC	22	9	0		146600FB-52E5-4E0F-9001-1FF06583E179			No	YES		Tumor resection				YES	12	12	G3		2647			YES		NO			23	1-10 mm	YES	FALSE	2016	2009	2009	0		OV	TCGA-23-2647.3da98ece-bece-4409-be21-a70037dcfd9f.pdf		TCGA	A	49
TCGA-25-2409-01A	71	24.76.0	Nationwide Children's Hospital	TCGA-25-2409-F26841	c42fe3b3-07fd-4f77-9037-972142140153	TCGA-25-2409	Stage IV	22	5	0		CC5CE06E-6243-4421-9C5D-890FB764F17B			No	YES		Tumor resection					12	1	G3		2409		WITH TUMOR	YES	Complete Remission/Response	NO			25	1-10 mm		FALSE	2016	2010	2005	0		OV	TCGA-25-2409.89A631C6-5000-4A96-B752-879EAA7231CB.pdf		TCGA	A	71
TCGA-13-1489-01A	70	14.86.0	Nationwide Children's Hospital	TCGA-13-1489-F24875	9b9579e6-5cd9-4f4f-b084-67d406cad426	TCGA-13-1489	Stage IIIC	22	31	0		DF1011F0-179E-468A-AE37-9E7BEEC11B35			No	YES		Tumor resection		80			12	3	G2		1489	Pre-Adjuvant Therapy	WITH TUMOR	YES	Complete Remission/Response	NO			13			FALSE	2016	2009	2002	0		OV	TCGA-13-1489.C65BE57D-0015-49BB-A4BE-81D7B302F464.pdf		TCGA	A	70
TCGA-13-1489-02A	70	14.86.0	Nationwide Children's Hospital	TCGA-13-1489-F24875	9b9579e6-5cd9-4f4f-b084-67d406cad426	TCGA-13-1489	Stage IIIC	22	31	0		DF1011F0-179E-468A-AE37-9E7BEEC11B35			No	YES		Tumor resection		80			12	3	G2		1489	Pre-Adjuvant Therapy	WITH TUMOR	YES	Complete Remission/Response	NO			13			FALSE	2016	2009	2002	0		OV	TCGA-13-1489.639712E8-5C63-433C-8F23-4C78FF37D8FC.pdf		TCGA	A	70
TCGA-13-0891-01A	73	11.84.0	Nationwide Children's Hospital	TCGA-13-0891-F24686	86624f11-e43c-4e2a-8e31-1b53b70c599e	TCGA-13-0891	Stage IV	22	25	0		DB088C59-56F2-4320-B319-F577346CFE47			No	YES		Fine needle aspiration biopsy	ASHKENAZI	80			12	2	G3		891	Pre-Adjuvant Therapy	WITH TUMOR	YES	Complete Remission/Response	NO			13	No Macroscopic disease		FALSE	2016	2009	2003	0	178	OV	TCGA-13-0891.7DF79B3C-8CD7-446D-A13A-BBB69DFE2394.pdf	TCGA	TCGA	A	73
TCGA-61-2098-01A	62	22.78.0	Nationwide Children's Hospital	TCGA-61-2098-F28418	0ed0fcad-6f61-425a-9057-ea887d6128ce	TCGA-61-2098	Stage IIIC	22	8	0		CC57EF2C-DDD4-43B3-8BF1-CBC4F17871B0			No	YES		Tumor resection					12	12	G2		2098		TUMOR FREE	YES	Complete Remission/Response	NO			61	11-20 mm	NO	FALSE	2016	2009	2003	0		OV	TCGA-61-2098.d1c8ab49-5ba0-46c3-8205-53b4e39808b3.pdf		TCGA	A	62
TCGA-61-2098-11A	62	22.78.0	Nationwide Children's Hospital	TCGA-61-2098-F28418	0ed0fcad-6f61-425a-9057-ea887d6128ce	TCGA-61-2098	Stage IIIC	22	8	0		CC57EF2C-DDD4-43B3-8BF1-CBC4F17871B0			No	YES		Tumor resection					12	12	G2		2098		TUMOR FREE	YES	Complete Remission/Response	NO			61	11-20 mm	NO	FALSE	2016	2009	2003	0		OV			TCGA	A	62
TCGA-61-2614-01A	71	40.67.0	Nationwide Children's Hospital	TCGA-61-2614-F28505	6f9863a6-5596-41d2-8532-fbac794ef1c6	TCGA-61-2614	Stage IIIC	22	7	0		0BC4AFBE-FFF7-49B6-BC4E-36CDD1FB9126			No	YES		Tumor resection				YES	12	9	G3		2614		WITH TUMOR	NO	Stable Disease	NO			61	1-10 mm	YES	FALSE	2016	2010	2007	0	178	OV	TCGA-61-2614.d0ffe1e5-5b41-4dfb-b82d-da937b5b345b.pdf	TCGA	TCGA	A	71
TCGA-61-2016-01A	51	22.78.0	Nationwide Children's Hospital	TCGA-61-2016-F28357	991e4692-11e2-4ff7-9ca7-f07af311826f	TCGA-61-2016	Stage IIIC	22	8	0		BF65016B-3B4D-4ED9-B2AD-741C47FA88F6			No	YES		Tumor resection				YES	12	12	G3		2016		WITH TUMOR	YES	Progressive Disease	NO			61	No Macroscopic disease	YES	FALSE	2016	2009	2006	0	178	OV	TCGA-61-2016.1bb87fde-9ff0-4c33-a388-b655f9647407.pdf	TCGA	TCGA	A	51
TCGA-13-1404-01A	48	13.84.0	Nationwide Children's Hospital	TCGA-13-1404-F24798	b605a929-f33e-4bfa-98c1-3bd3d2ce980a	TCGA-13-1404	Stage IIIC	22	20	0		3CF86845-B0CC-48E1-9C8E-C1AEC60DB067			No	YES		Cytology (e.g. Peritoneal or pleural fluid)		60			12	3	G3		1404	Pre-Adjuvant Therapy	TUMOR FREE	YES	Complete Remission/Response	NO			13	1-10 mm		FALSE	2016	2009	2008	0		OV	TCGA-13-1404.39B73962-A374-4521-BFBB-F10D117979F9.pdf		TCGA	A	48
TCGA-59-2372-01A	73	40.67.0	Nationwide Children's Hospital	TCGA-59-2372-F28119	775d5554-2b75-4382-9f09-177790839905	TCGA-59-2372	Stage IIIC	22	12	0		3493E0B9-195E-4EC3-A83E-DF2A0629AAE5			No	YES		Tumor resection				NO	12	2	G2		2372			YES		NO			59	No Macroscopic disease	NO	FALSE	2016	2010	2005	0		OV	TCGA-59-2372.4411c3e9-2751-45eb-bc8f-e64ca2940a09.pdf		TCGA	A	73
TCGA-04-1341-01A	85	12.85.0	Nationwide Children's Hospital	TCGA-04-1341-F23940	081a449e-6733-4d5e-9dd0-b22add890b42	TCGA-04-1341		22	26	0		99302C91-1B38-4891-8E8A-D3406CFA4C40	Scheduled Follow-up Submission		No	YES							12	3	G3		1341		WITH TUMOR		Complete Remission/Response	NO	NO	YES	4			FALSE	2016	2009	2006	0	178	OV	TCGA-04-1341.9DB095E5-19F0-4ECE-9E54-2F030190FDB5.pdf	TCGA	TCGA	A	85
TCGA-04-1525-01A	47	17.81.0	Nationwide Children's Hospital	TCGA-04-1525-F24099	375c3a71-0dc9-475a-bf5d-bea64f332b78	TCGA-04-1525	Stage IIIC	22	3	0		4C13B36A-3CF7-4066-89AC-89978187E587			No	YES		Tumor resection				NO	12	6	G3		1525		WITH TUMOR	YES	Complete Remission/Response	NO			4	1-10 mm	NO	FALSE	2016	2009	2005	0	178	OV	TCGA-04-1525.B84E0C8B-B383-453F-9099-92B5445691D6.pdf	TCGA	TCGA	A	47
TCGA-04-1361-01A	57	13.84.0	Nationwide Children's Hospital	TCGA-04-1361-F24013	015f5756-302f-4344-b865-61515b2151b8	TCGA-04-1361	Stage IIIB	22	26	0	1	038F13A7-DB3F-4D4F-8EAD-6F7274D3CF52			No	YES		Tumor resection					12	3	G3		1361			YES	Stable Disease	NO			4	No Macroscopic disease		FALSE	2016	2009	2005	0		OV	TCGA-04-1361.5116FD62-7A2C-425A-A99E-D47C1B456961.pdf		TCGA	A	57
TCGA-04-1361-11A	57	13.84.0	Nationwide Children's Hospital	TCGA-04-1361-F24013	015f5756-302f-4344-b865-61515b2151b8	TCGA-04-1361	Stage IIIB	22	26	0	1	038F13A7-DB3F-4D4F-8EAD-6F7274D3CF52			No	YES		Tumor resection					12	3	G3		1361			YES	Stable Disease	NO			4	No Macroscopic disease		FALSE	2016	2009	2005	0		OV			TCGA	A	57
TCGA-24-2290-01A	56	24.76.0	Nationwide Children's Hospital	TCGA-24-2290-F26583	f90e554e-790a-4892-875c-01886dd88b5f	TCGA-24-2290	Stage IIIC	22	19	0	0	802CE747-C0DE-4996-A0E5-070CE5D4D6FD			No	YES		Tumor resection					12	2	G3		2290	Post-Adjuvant Therapy	WITH TUMOR	YES	Complete Remission/Response	NO			24	1-10 mm		FALSE	2016	2010	1997	0	178	OV	TCGA-24-2290.71036f77-0d99-427a-883c-75624453890d.pdf	TCGA	TCGA	A	56
TCGA-23-1123-01A	59	12.85.0	Nationwide Children's Hospital	TCGA-23-1123-F25733	c472da3f-a91f-41a5-b7e9-345a90ed3ada	TCGA-23-1123	Stage IIIC	22	24	0		67AA4708-9D61-4E21-A21A-E0958051D127			No	YES		Tumor resection				YES	12	2	G3		1123		WITH TUMOR	YES	Progressive Disease	NO			23	11-20 mm		FALSE	2016	2009	1998	0		OV	TCGA-23-1123.28f9189b-24eb-4540-8551-4eaacc296c20.pdf		TCGA	A	59
TCGA-24-1428-01A	50	14.86.0	Nationwide Children's Hospital	TCGA-24-1428-F25960	51f0a185-1a9f-486d-ae86-8816f919f682	TCGA-24-1428	Stage IIIC	22	16	0		AFF9C22B-9E4A-4CC9-AABF-3843E8E40AFE			No	YES		Tumor resection					12	4	G3		1428		WITH TUMOR	YES	Complete Remission/Response	NO			24	1-10 mm		FALSE	2016	2009	2008	0	178	OV	TCGA-24-1428.9fcdd584-25e6-4a5a-ae15-f2956de32822.pdf	TCGA	TCGA	A	50
TCGA-24-1474-01A	57	15.83.0	Nationwide Children's Hospital	TCGA-24-1474-F26073	76d29b08-30df-4efc-8cba-1bd4d4935300	TCGA-24-1474	Stage IIIC	22	13	0		7C1E08F7-9829-4B8C-A1BE-ED72B60084E7			No	YES		Tumor resection					12	5	G3		1474		WITH TUMOR	YES	Partial Remission/Response	NO			24	1-10 mm		FALSE	2016	2009	2000	0	178	OV	TCGA-24-1474.c4d49a95-0478-4399-a5eb-224ca6d16cd7.pdf	TCGA	TCGA	A	57
TCGA-25-1314-01A	42	13.84.0	Nationwide Children's Hospital	TCGA-25-1314-F26633	fe94fad3-1f4c-4204-ad9b-d8a1ab9b75cc	TCGA-25-1314	Stage IV	22	27	0		D4CC6039-99C9-49DA-AC31-74643E58EDA9			No	YES		Tumor resection					12	3	G3		1314		WITH TUMOR	YES	Partial Remission/Response	NO			25	1-10 mm		FALSE	2016	2009	2000	0		OV	TCGA-25-1314.B208F8AC-5F06-4DAD-A410-5D65D36674D6.pdf		TCGA	A	42
TCGA-61-1899-01A	81	19.79.0	Nationwide Children's Hospital	TCGA-61-1899-F28217	7eb2e429-e0c5-4482-9210-7a48a331c602	TCGA-61-1899	Stage IIIC	22	1	0		427A414E-AED1-4820-A9AF-A5B76287A3C8			No	YES		Tumor resection					12	10	G3		1899		TUMOR FREE	YES	Complete Remission/Response	NO			61	No Macroscopic disease	NO	FALSE	2016	2009	2008	0		OV	TCGA-61-1899.0b416e24-55c4-4235-b56b-9dc1507ee5ef.pdf		TCGA	A	81
TCGA-61-1899-11A	81	19.79.0	Nationwide Children's Hospital	TCGA-61-1899-F28217	7eb2e429-e0c5-4482-9210-7a48a331c602	TCGA-61-1899	Stage IIIC	22	1	0		427A414E-AED1-4820-A9AF-A5B76287A3C8			No	YES		Tumor resection					12	10	G3		1899		TUMOR FREE	YES	Complete Remission/Response	NO			61	No Macroscopic disease	NO	FALSE	2016	2009	2008	0		OV			TCGA	A	81
TCGA-13-0760-01A	63	9.82.0	Nationwide Children's Hospital	TCGA-13-0760-F24543	3203ab30-8200-473e-ac09-004d20628514	TCGA-13-0760	Stage IV	22	24	0		E4AAFA58-2BCE-4CE5-8095-11411FC53731			No	YES		Incisional Biopsy		80			12	2	G3		760	Pre-Adjuvant Therapy		YES		NO			13	No Macroscopic disease		FALSE	2016	2009	2006	0		OV	TCGA-13-0760.B0F10C14-A8D9-4885-921C-735B68AF493D.pdf		TCGA	A	63
TCGA-04-1530-01A	68	15.83.0	Nationwide Children's Hospital	TCGA-04-1530-F24104	ad540bc7-095f-4f96-ad41-0981da3fcb0e	TCGA-04-1530	Stage IIIC	22	2	0		EB06640D-4170-4BCA-B4BD-2663337847DA			No	YES		Tumor resection				NO	12	6	G3		1530		WITH TUMOR	YES	Complete Remission/Response	NO			4	1-10 mm	NO	FALSE	2016	2009	1995	0	178	OV	TCGA-04-1530.6CB3AECE-ADBB-4AED-A036-2E2D28D68369.pdf	TCGA	TCGA	A	68
TCGA-13-0730-01A	71	9.82.0	Nationwide Children's Hospital	TCGA-13-0730-F60695	CD6AEFB1-0800-4A90-9E3B-4248FD561A3B	TCGA-13-0730	Stage IIIC	22	17	0		8A0324BA-F9B6-4DCC-BBB2-D4482C2C14F7	Scheduled Follow-up Submission		No	YES		Fine needle aspiration biopsy			NO		12	6	G3		730								13	>20 mm		FALSE	2016	2014	2003	0		OV	TCGA-13-0730.2AF2844E-F1DC-4938-85D3-08B07BB9DCFF.pdf		TCGA	A	71
TCGA-13-0723-01A	63	9.82.0	Nationwide Children's Hospital	TCGA-13-0723-F24503	6575a21c-5073-473d-8606-98a740946cb5	TCGA-13-0723	Stage IIIC	22	24	0		61A6A3E8-DAFE-4390-BB3B-E2A65B1417EA			No	YES		Tumor resection					12	2	G3		723		WITH TUMOR	YES	Progressive Disease	NO			13	>20 mm		FALSE	2016	2009	2002	0		OV	TCGA-13-0723.0A628FDD-EDDF-48BA-A083-8E2676DD9B5C.pdf		TCGA	A	63
TCGA-13-1488-01A	59	14.86.0	Nationwide Children's Hospital	TCGA-13-1488-F24871	f8cc6ee8-0004-4c4c-9d2e-38888cd6c5c4	TCGA-13-1488	Stage IV	22	31	0		2DFB8BB9-6AFD-438C-A488-D884FB4C0ED3			No	YES		Cytology (e.g. Peritoneal or pleural fluid)		80			12	3	G3		1488	Pre-Adjuvant Therapy	WITH TUMOR	YES	Complete Remission/Response	NO			13	11-20 mm		FALSE	2016	2009	2002	0	178	OV	TCGA-13-1488.79A91E41-0B59-4328-B7BB-2B4EEAD46A89.pdf	TCGA	TCGA	A	59
TCGA-04-1517-01A	79	17.81.0	Nationwide Children's Hospital	TCGA-04-1517-F24092	b75fd0b7-9f36-44b6-81e4-69d7cddd5ec3	TCGA-04-1517	Stage IIIC	22	3	0		1DE7ACE0-1C7C-40C8-8C85-2E94B7FCE2A8			No	YES		Tumor resection				NO	12	6	G3		1517		WITH TUMOR	YES	Complete Remission/Response	NO			4	>20 mm	NO	FALSE	2016	2009	2006	0		OV	TCGA-04-1517.ED992763-74E1-466F-A71A-AC0455AD40F6.pdf		TCGA	A	79
TCGA-04-1517-11A	79	17.81.0	Nationwide Children's Hospital	TCGA-04-1517-F24092	b75fd0b7-9f36-44b6-81e4-69d7cddd5ec3	TCGA-04-1517	Stage IIIC	22	3	0		1DE7ACE0-1C7C-40C8-8C85-2E94B7FCE2A8			No	YES		Tumor resection				NO	12	6	G3		1517		WITH TUMOR	YES	Complete Remission/Response	NO			4	>20 mm	NO	FALSE	2016	2009	2006	0		OV			TCGA	A	79
TCGA-59-2355-01A	58	24.76.0	Nationwide Children's Hospital	TCGA-59-2355-F28111	395e39dd-fe65-4c7c-ae0d-6065c0217d5f	TCGA-59-2355	Stage IV	22	29	0		77D53631-B64E-4034-9E88-EF2A7C41F885			No	YES		Tumor resection				YES	12	1	G3		2355		WITH TUMOR	YES					59	>20 mm		FALSE	2016	2010	2006	0		OV	TCGA-59-2355.322bedf6-e6b5-4275-a186-0075a2ec271e.pdf		TCGA	A	58
TCGA-30-1866-01A	61	21.74.0	Nationwide Children's Hospital	TCGA-30-1866-F27595	105fdc97-99c0-4fb1-ae9d-4361199bbfc9	TCGA-30-1866	Stage IV	22	2	0		ED13CD99-DC66-48AB-9BE6-3D522ACDF056			No	YES		Tumor resection					12	6	G2		1866		WITH TUMOR	YES	Complete Remission/Response	NO			30	1-10 mm		FALSE	2016	2009	2003	0	178	OV	TCGA-30-1866.bda3960c-1610-4bff-b60e-b9c8f3a4454a.pdf	TCGA	TCGA	A	61
TCGA-61-2095-01A	54	22.78.0	Nationwide Children's Hospital	TCGA-61-2095-F28389	b64c63f4-4421-42fe-b4f4-fe30be2673cb	TCGA-61-2095	Stage IIIC	22	7	0		A8BFCABF-9DE2-49FA-8CBE-5C0B30F446B4			No	YES		Tumor resection					12	12	G2		2095		WITH TUMOR	YES	Complete Remission/Response	NO			61	No Macroscopic disease	YES	FALSE	2016	2009	2003	0		OV	TCGA-61-2095.3e08408b-b76a-4a32-b3f1-4590459f4af8.pdf		TCGA	A	54
TCGA-61-2095-02A	54	22.78.0	Nationwide Children's Hospital	TCGA-61-2095-F28389	b64c63f4-4421-42fe-b4f4-fe30be2673cb	TCGA-61-2095	Stage IIIC	22	7	0		A8BFCABF-9DE2-49FA-8CBE-5C0B30F446B4			No	YES		Tumor resection					12	12	G2		2095		WITH TUMOR	YES	Complete Remission/Response	NO			61	No Macroscopic disease	YES	FALSE	2016	2009	2003	0		OV	TCGA-61-2095.309AA9DC-F958-45C3-B596-362ADA553B8C.pdf		TCGA	A	54
TCGA-61-2095-11A	54	22.78.0	Nationwide Children's Hospital	TCGA-61-2095-F28389	b64c63f4-4421-42fe-b4f4-fe30be2673cb	TCGA-61-2095	Stage IIIC	22	7	0		A8BFCABF-9DE2-49FA-8CBE-5C0B30F446B4			No	YES		Tumor resection					12	12	G2		2095		WITH TUMOR	YES	Complete Remission/Response	NO			61	No Macroscopic disease	YES	FALSE	2016	2009	2003	0		OV			TCGA	A	54
TCGA-24-1418-01A	68	14.86.0	Nationwide Children's Hospital	TCGA-24-1418-F25924	f9fbcec6-98e7-4e71-8bbd-99bbec66ca0f	TCGA-24-1418	Stage IIIC	22	16	0	0	5F8412AA-3970-4D46-BE4F-DEB9DC4178C3			No	YES		Fine needle aspiration biopsy					12	4	G3		1418	Other	TUMOR FREE	YES	Complete Remission/Response	NO			24	>20 mm		FALSE	2016	2009	2008	0	178	OV	TCGA-24-1418.14fdb291-ba79-4852-9242-02dc191ca8c5.pdf	TCGA	TCGA	A	68
TCGA-30-1862-01A	65	21.74.0	Nationwide Children's Hospital	TCGA-30-1862-F27593	98838264-1d26-43dc-a7f7-7d0b7a0e956b	TCGA-30-1862	Stage IV	22	2	0		70C4C214-ABBF-4DE3-9BBC-CECD14C91E34			No	YES		Tumor resection				NO	12	6	G2		1862		WITH TUMOR	NO		NO			30	>20 mm		FALSE	2016	2009	2003	0	178	OV	TCGA-30-1862.a6b7b0c1-5954-487b-b27d-73850a08a194.pdf	TCGA	TCGA	A	65
TCGA-61-2000-01A	67	22.78.0	Nationwide Children's Hospital	TCGA-61-2000-F28311	e1ec40cf-3f01-42e9-859f-d16e3aaff23e	TCGA-61-2000	Stage IIIC	22	8	0		779EAEA0-7889-424F-95F7-A20D00577A67			No	YES		Tumor resection				YES	12	12	G3		2000		WITH TUMOR	YES	Stable Disease	NO			61	No Macroscopic disease	YES	FALSE	2016	2009	2008	0	178	OV	TCGA-61-2000.4e13b897-c34a-4422-9c66-7ca8b2734ef2.pdf	TCGA	TCGA	A	67
TCGA-61-2000-11A	67	22.78.0	Nationwide Children's Hospital	TCGA-61-2000-F28311	e1ec40cf-3f01-42e9-859f-d16e3aaff23e	TCGA-61-2000	Stage IIIC	22	8	0		779EAEA0-7889-424F-95F7-A20D00577A67			No	YES		Tumor resection				YES	12	12	G3		2000		WITH TUMOR	YES	Stable Disease	NO			61	No Macroscopic disease	YES	FALSE	2016	2009	2008	0	178	OV		TCGA	TCGA	A	67
TCGA-09-2051-01A	42	24.76.0	Nationwide Children's Hospital	TCGA-09-2051-F24373	94294882-49ef-4a27-9a2a-03646c87209d	TCGA-09-2051	Stage IIIC	22	3	0		9AAA7076-6DB7-4F7B-98FD-0BDBBFC48DF1			No	YES		Tumor resection	ASHKENAZI			YES	12	11	G3		2051		TUMOR FREE	YES	Complete Remission/Response	NO			9	No Macroscopic disease	YES	FALSE	2016	2009	2004	0	178	OV	TCGA-09-2051.242a1ff3-05ad-4623-b5aa-9bb556e2cfa9.pdf	TCGA	TCGA	A	42
TCGA-24-1551-01A	53	15.83.0	Nationwide Children's Hospital	TCGA-24-1551-F26139	bbe90a89-5f83-4b5d-9ef9-9a9e8a5159fd	TCGA-24-1551	Stage IIIC	22	13	0	1	259FD233-4352-4D9A-AA5F-BB998721E7E4			No	YES		Tumor resection					12	5	G3		1551	Other	WITH TUMOR	YES	Complete Remission/Response	NO			24	1-10 mm		FALSE	2016	2009	1997	0	178	OV	TCGA-24-1551.474ac527-45a2-4258-bec4-0a48a3b80742.pdf	TCGA	TCGA	A	53
TCGA-09-2050-01A	65	24.76.0	Nationwide Children's Hospital	TCGA-09-2050-F24367	d376dd7b-c6c2-4e3b-88ce-db3121b2f006	TCGA-09-2050	Stage IIA	22	3	0		84603AF1-FFD4-4B2D-A26A-A37E70DCE1BF			No	YES		Tumor resection				NO	12	11	G2		2050		TUMOR FREE	YES	Complete Remission/Response	NO			9	No Macroscopic disease	NO	FALSE	2016	2009	2003	0	178	OV	TCGA-09-2050.fb343129-010d-430b-aae4-f7beb7122279.pdf	TCGA	TCGA	A	65
TCGA-30-1853-01A	58	21.74.0	Nationwide Children's Hospital	TCGA-30-1853-F27542	333dfd72-26d5-496a-bcc6-c256a5360b5c	TCGA-30-1853	Stage IIIC	22	2	0		3BB6E360-F1DD-4B21-AC06-E91652D2D98A			No	YES		Tumor resection				NO	12	6	G3		1853		WITH TUMOR	YES	Complete Remission/Response	NO			30	1-10 mm		FALSE	2016	2009	2000	0	178	OV	TCGA-30-1853.ded9ba4c-8d3d-450b-a345-772a3e3ae288.pdf	TCGA	TCGA	A	58
TCGA-09-1662-01A	58	17.81.0	Nationwide Children's Hospital	TCGA-09-1662-F24243	0b2f4ddb-fa9e-45ec-97ab-a8fc3d0f4be8	TCGA-09-1662	Stage IV	22	2	0		417C2FB7-370D-4070-AA81-3FB19C80E0A6			No	YES		Tumor resection				YES	12	6	G3		1662		WITH TUMOR	YES	Complete Remission/Response	NO			9	1-10 mm	YES	FALSE	2016	2009	2001	0	178	OV	TCGA-09-1662.8e2676a4-2ac3-42af-be7d-cf74b6d82f2f.pdf	TCGA	TCGA	A	58
TCGA-30-1859-01A	56	21.74.0	Nationwide Children's Hospital	TCGA-30-1859-F27566	653cdd67-0520-483f-9dcd-db752961bc6e	TCGA-30-1859		22	2	0	0	C5F075D3-B8D4-478D-8D5F-33A536D5CC2A			No	YES		Tumor resection					12	6	G3		1859	Post-Adjuvant Therapy	WITH TUMOR	YES	Partial Remission/Response	NO			30	1-10 mm		FALSE	2016	2009	2002	0	178	OV	TCGA-30-1859.6c4d66bc-361f-465f-b18a-7bb1a0fc7752.pdf	TCGA	TCGA	A	56
TCGA-61-1727-01A	74	19.79.0	Nationwide Children's Hospital	TCGA-61-1727-F28152	4604d1b5-1dbc-456f-9c29-2deabd74636e	TCGA-61-1727	Stage IC	22	2	0		9138ECD3-BDF5-47DC-8F49-6CFF85CA6EFF			No	YES		Tumor resection					12	6	G3		1727		TUMOR FREE	YES	Complete Remission/Response	NO			61	No Macroscopic disease	NO	FALSE	2016	2009	2007	0		OV	TCGA-61-1727.f8e2cbf2-911a-48a7-ad80-c23124af44fe.pdf		TCGA	A	74
TCGA-61-1727-11A	74	19.79.0	Nationwide Children's Hospital	TCGA-61-1727-F28152	4604d1b5-1dbc-456f-9c29-2deabd74636e	TCGA-61-1727	Stage IC	22	2	0		9138ECD3-BDF5-47DC-8F49-6CFF85CA6EFF			No	YES		Tumor resection					12	6	G3		1727		TUMOR FREE	YES	Complete Remission/Response	NO			61	No Macroscopic disease	NO	FALSE	2016	2009	2007	0		OV			TCGA	A	74
TCGA-23-1121-01A	51	12.85.0	Nationwide Children's Hospital	TCGA-23-1121-F25719	dd6b393a-53e8-4bcd-a130-effa676d9a02	TCGA-23-1121	Stage IIIC	22	24	0		FEC3847C-DE5C-45E3-A90F-A3DB68386A83			No	YES		Tumor resection				YES	12	2	G3		1121			YES		NO			23	>20 mm		FALSE	2016	2009	2008	0	178	OV	TCGA-23-1121.ed14039c-9ecf-4e01-9a1c-7a227847b8a3.pdf	TCGA	TCGA	A	51
TCGA-24-1431-01A	67	14.86.0	Nationwide Children's Hospital	TCGA-24-1431-F25977	d6b3e869-46dd-40c8-ad63-998478c5b806	TCGA-24-1431	Stage IIIC	22	12	0		4648D750-6257-4838-B36B-7D6AAD603D0D			No	YES		Tumor resection				YES	12	5	G3		1431		WITH TUMOR	YES		NO			24	1-10 mm		FALSE	2016	2009	1999	0	178	OV	TCGA-24-1431.862aa4a2-d399-4aa0-998e-40b331c198ca.pdf	TCGA	TCGA	A	67
TCGA-59-2348-01A	59	24.76.0	Nationwide Children's Hospital	TCGA-59-2348-F28098	46960c42-55ef-44c0-8839-18409aac5337	TCGA-59-2348	Stage IIIC	22	29	0		6E2E53D1-95FF-49AA-859B-E3D6D6D97F03			No	YES		Tumor resection					12	1	G3		2348		TUMOR FREE		Complete Remission/Response				59			FALSE	2016	2010	1994	0		OV	TCGA-59-2348.ffb300e9-cb06-4162-a751-f079fec57153.pdf		TCGA	A	59
TCGA-59-2348-11A	59	24.76.0	Nationwide Children's Hospital	TCGA-59-2348-F28098	46960c42-55ef-44c0-8839-18409aac5337	TCGA-59-2348	Stage IIIC	22	29	0		6E2E53D1-95FF-49AA-859B-E3D6D6D97F03			No	YES		Tumor resection					12	1	G3		2348		TUMOR FREE		Complete Remission/Response				59			FALSE	2016	2010	1994	0		OV			TCGA	A	59
TCGA-24-2293-01A	47	24.76.0	Nationwide Children's Hospital	TCGA-24-2293-F26598	65ef94b1-f432-43af-b82b-79eda4ec62be	TCGA-24-2293		22	26	0		9124187F-C73E-4B65-B12A-58FE6BCEBF6C			No	YES		Tumor resection					12	2	G3		2293			YES	Partial Remission/Response	NO			24	>20 mm		FALSE	2016	2010	1995	0		OV	TCGA-24-2293.caf7dd79-d1f9-4061-8b50-aa8e5a4f18b7.pdf		TCGA	A	47
TCGA-61-2612-01A	63	40.67.0	Nationwide Children's Hospital	TCGA-61-2612-F28496	9d18705d-71b9-44c3-9737-de3fe27e89e1	TCGA-61-2612	Stage IIIC	22	7	0		16DF8B77-49BB-4FCD-AD52-37793BADBFEC			No	YES		Tumor resection				YES	12	9	G3		2612		WITH TUMOR	YES	Stable Disease	NO			61	1-10 mm	YES	FALSE	2016	2010	2002	0		OV	TCGA-61-2612.48d32d40-9eef-43d2-beb6-75fcc071c52b.pdf		TCGA	A	63
TCGA-61-2612-11A	63	40.67.0	Nationwide Children's Hospital	TCGA-61-2612-F28496	9d18705d-71b9-44c3-9737-de3fe27e89e1	TCGA-61-2612	Stage IIIC	22	7	0		16DF8B77-49BB-4FCD-AD52-37793BADBFEC			No	YES		Tumor resection				YES	12	9	G3		2612		WITH TUMOR	YES	Stable Disease	NO			61	1-10 mm	YES	FALSE	2016	2010	2002	0		OV			TCGA	A	63
TCGA-25-2408-01A	37	24.76.0	Nationwide Children's Hospital	TCGA-25-2408-F26837	f82208f0-6255-4dd7-8523-c0c9da6e0800	TCGA-25-2408	Stage IV	22	5	0		3C10EA4C-9193-485D-8014-BD21660C9DDF			No	YES		Tumor resection					12	1	G2		2408		WITH TUMOR	YES	Partial Remission/Response	NO			25	1-10 mm		FALSE	2016	2010	2005	0	178	OV	TCGA-25-2408.2A91BE69-31C8-456E-8EBB-8AD08AAAB3A9.pdf	TCGA	TCGA	A	37
TCGA-20-1686-01A	75	18.84.0	Nationwide Children's Hospital	TCGA-20-1686-F25559	e8bfa672-1402-4260-a0e1-041491db061c	TCGA-20-1686	Stage IIIC	22	2	0	0	C6BAD857-3E77-488B-AAF7-A7939F35143C			No	YES		Tumor resection				NO	12	6	G3		1686	Post-Adjuvant Therapy	TUMOR FREE	YES	Complete Remission/Response	NO			20	No Macroscopic disease		FALSE	2016	2009	2008	0		OV	TCGA-20-1686.c87ff195-1793-455a-bb19-e495a915befe.pdf		TCGA	A	75
TCGA-61-2009-01A	65	22.78.0	Nationwide Children's Hospital	TCGA-61-2009-F28341	fc604495-213e-4fd9-bf0b-968863d4f36d	TCGA-61-2009	Stage IIIC	22	8	0		22AF19BA-4D91-4E15-A968-58BDEC6E4787			No	YES		Tumor resection				YES	12	12	G3		2009		WITH TUMOR	YES	Complete Remission/Response	NO			61	11-20 mm	YES	FALSE	2016	2009	2006	0	178	OV	TCGA-61-2009.39de8c59-e593-47d3-932d-575a4537b4dc.pdf	TCGA	TCGA	A	65
TCGA-29-1770-01A	54	18.84.0	Nationwide Children's Hospital	TCGA-29-1770-F27373	d7a26e91-ab1f-4ada-b736-84f1de3922b1	TCGA-29-1770	Stage IIIC	22	2	0	0	3E9F4039-6B40-49FE-881E-887466391B1D			No	YES		Tumor resection					12	6	G2		1770	Post-Adjuvant Therapy	WITH TUMOR	YES	Complete Remission/Response	NO			29	1-10 mm		FALSE	2016	2009	2007	0		OV	TCGA-29-1770.05816aac-55d2-4604-9300-e268f73338fe.pdf		TCGA	A	54
TCGA-29-1770-02A	54	18.84.0	Nationwide Children's Hospital	TCGA-29-1770-F27373	d7a26e91-ab1f-4ada-b736-84f1de3922b1	TCGA-29-1770	Stage IIIC	22	2	0	0	3E9F4039-6B40-49FE-881E-887466391B1D			No	YES		Tumor resection					12	6	G2		1770	Post-Adjuvant Therapy	WITH TUMOR	YES	Complete Remission/Response	NO			29	1-10 mm		FALSE	2016	2009	2007	0		OV	TCGA-29-1770.49220236-FBFE-44AA-89BC-FC4E7CBC94FA.pdf		TCGA	A	54
TCGA-31-1955-01A	43	21.74.0	Nationwide Children's Hospital	TCGA-31-1955-F27704	7651c94b-9420-44da-afbc-a38c01e82d6d	TCGA-31-1955	Stage IIIC	22	19	0		BEF1E280-DCD7-42A0-9FD4-D2B5EACD7DA2			No	YES		Tumor resection				NO	12	10	G3		1955		WITH TUMOR	YES		YES			31	No Macroscopic disease	YES	FALSE	2016	2009	2005	0	178	OV	TCGA-31-1955.16f5a24e-2c57-42fe-bd79-ef174d44b8b1.pdf	TCGA	TCGA	A	43
TCGA-61-1736-01B	45	22.78.0	Nationwide Children's Hospital	TCGA-61-1736-F28175	dbee91e2-9410-4570-9c69-8e43beb8887d	TCGA-61-1736	Stage IIIC	22	2	0		17CBFF68-1EDF-488E-A274-6EA5F35BEEE3			No	YES		Excisional Biopsy				YES	12	6	G3		1736		WITH TUMOR	YES	Complete Remission/Response	NO			61		YES	FALSE	2016	2009	2005	0		OV	TCGA-61-1736.c034e484-683b-463c-999d-eb1fd9741292.pdf		TCGA	B	45
TCGA-61-1736-11A	45	22.78.0	Nationwide Children's Hospital	TCGA-61-1736-F28175	dbee91e2-9410-4570-9c69-8e43beb8887d	TCGA-61-1736	Stage IIIC	22	2	0		17CBFF68-1EDF-488E-A274-6EA5F35BEEE3			No	YES		Excisional Biopsy				YES	12	6	G3		1736		WITH TUMOR	YES	Complete Remission/Response	NO			61		YES	FALSE	2016	2009	2005	0		OV			TCGA	A	45
TCGA-57-1992-01A	62	21.74.0	Nationwide Children's Hospital	TCGA-57-1992-F28090	f99aac95-b604-411a-9a3b-1fbf4662054f	TCGA-57-1992	Stage IC	22	4	0		2CE3AA98-EFD1-4039-88C4-FFB0806749CD			No	YES		Tumor resection				YES	12	12	G3		1992		TUMOR FREE	YES	Complete Remission/Response	NO			57	No Macroscopic disease	YES	FALSE	2016	2009	2006	0	178	OV	TCGA-57-1992.77c742d8-bb0b-4ea9-9f61-9606c78c438e.pdf	TCGA	TCGA	A	62
TCGA-57-1992-11A	62	21.74.0	Nationwide Children's Hospital	TCGA-57-1992-F28090	f99aac95-b604-411a-9a3b-1fbf4662054f	TCGA-57-1992	Stage IC	22	4	0		2CE3AA98-EFD1-4039-88C4-FFB0806749CD			No	YES		Tumor resection				YES	12	12	G3		1992		TUMOR FREE	YES	Complete Remission/Response	NO			57	No Macroscopic disease	YES	FALSE	2016	2009	2006	0	178	OV		TCGA	TCGA	A	62
TCGA-13-0889-01A	75	11.84.0	Nationwide Children's Hospital	TCGA-13-0889-F24678	f2a35721-d4a7-426d-baa6-7c0f749ad28c	TCGA-13-0889	Stage IV	22	25	0		60547E8F-D685-409B-BEEE-66736C5AF117			No	YES		Cytology (e.g. Peritoneal or pleural fluid)		60			12	2	GX		889	Pre-Adjuvant Therapy	TUMOR FREE	YES	Complete Remission/Response	NO			13	1-10 mm		FALSE	2016	2009	2003	0		OV	TCGA-13-0889.262B6A57-D2DF-47E3-BDB2-1FB956D8ABE9.pdf		TCGA	A	75
TCGA-25-1324-01A	74	13.84.0	Nationwide Children's Hospital	TCGA-25-1324-F26685	275c717d-977d-4a05-a58a-4b111387938a	TCGA-25-1324	Stage IIIC	22	27	0		6680771F-B5AC-4E9D-827D-B0173B0E119B			No	YES		Tumor resection					12	3	G3		1324			YES		NO			25	1-10 mm		FALSE	2016	2009	2001	0	178	OV	TCGA-25-1324.53AE406F-E6E6-4137-A7B3-01DAFAEDE783.pdf	TCGA	TCGA	A	74
TCGA-30-1887-01A	67	21.74.0	Nationwide Children's Hospital	TCGA-30-1887-F27633	74d29a4a-9838-4af5-9038-55466876772b	TCGA-30-1887	Stage IIIC	22	2	0		6E64F892-33D2-4738-9E92-5272BE0E369F			No	YES		Tumor resection				YES	12	6	G2		1887		WITH TUMOR	YES	Partial Remission/Response	NO			30	1-10 mm	YES	FALSE	2016	2009	2005	0	178	OV	TCGA-30-1887.a074363f-dd94-4193-b583-70885400ff2f.pdf	TCGA	TCGA	A	67
TCGA-61-1903-01A	55	19.79.0	Nationwide Children's Hospital	TCGA-61-1903-F28231	28eb5a27-818e-40de-8c31-7bc1d2bdb26a	TCGA-61-1903	Stage IB	22	1	0		47FEC0FC-799E-4557-B18A-FCC0977460A9			No	YES		Tumor resection				NO	12	10	G3		1903		TUMOR FREE	YES	Complete Remission/Response	NO			61		NO	FALSE	2016	2009	2007	0	178	OV	TCGA-61-1903.879ac4e3-cb0d-4fcb-a51d-8cbc6ad0c4a0.pdf	TCGA	TCGA	A	55
TCGA-61-1903-11A	55	19.79.0	Nationwide Children's Hospital	TCGA-61-1903-F28231	28eb5a27-818e-40de-8c31-7bc1d2bdb26a	TCGA-61-1903	Stage IB	22	1	0		47FEC0FC-799E-4557-B18A-FCC0977460A9			No	YES		Tumor resection				NO	12	10	G3		1903		TUMOR FREE	YES	Complete Remission/Response	NO			61		NO	FALSE	2016	2009	2007	0	178	OV		TCGA	TCGA	A	55
TCGA-23-1809-01A	63	18.84.0	Nationwide Children's Hospital	TCGA-23-1809-F25753	834f38af-e051-41c8-aae9-1f2ff067b02e	TCGA-23-1809	Stage IIC	22	2	0		E733DA3D-E3F4-4CFF-92E7-88207AEF506C			No	YES		Tumor resection				NO	12	6	G3		1809			YES		NO			23	1-10 mm	NO	FALSE	2016	2009	2009	0	178	OV	TCGA-23-1809.f69b3aba-61df-4fd8-94d7-9bb80692464c.pdf	TCGA	TCGA	A	63
TCGA-59-2354-01A	63	24.76.0	Nationwide Children's Hospital	TCGA-59-2354-F28107	43712126-05c8-4734-8834-ceeb5a6f0ffe	TCGA-59-2354	Stage IIIC	22	29	0		EA3DD76A-78CE-43B2-A7A7-3BEF540403DB			No	YES		Tumor resection				YES	12	1	G3		2354		WITH TUMOR	YES	Stable Disease				59	1-10 mm		FALSE	2016	2010	2005	0		OV	TCGA-59-2354.cbdd4d6e-0df4-4abd-af75-b3a66bdba9cc.pdf		TCGA	A	63
TCGA-59-2354-11A	63	24.76.0	Nationwide Children's Hospital	TCGA-59-2354-F28107	43712126-05c8-4734-8834-ceeb5a6f0ffe	TCGA-59-2354	Stage IIIC	22	29	0		EA3DD76A-78CE-43B2-A7A7-3BEF540403DB			No	YES		Tumor resection				YES	12	1	G3		2354		WITH TUMOR	YES	Stable Disease				59	1-10 mm		FALSE	2016	2010	2005	0		OV			TCGA	A	63
TCGA-13-2071-01A	63	40.67.0	Nationwide Children's Hospital	TCGA-13-2071-F25022	557458c9-a795-4c0c-bd75-106debd147c0	TCGA-13-2071	Stage IV	22	1	0		5B7EF45D-5A5F-4DF3-85A8-A4EB79101EAE			No	YES		Cytology (e.g. Peritoneal or pleural fluid)		80			12	2	G3		2071	Pre-Adjuvant Therapy	TUMOR FREE	YES	Complete Remission/Response	NO			13	1-10 mm		FALSE	2016	2010	2009	0	178	OV	TCGA-13-2071.882BE278-9263-466C-BF61-E30543690FD7.pdf	TCGA	TCGA	A	63
TCGA-24-1604-01A	66	15.83.0	Nationwide Children's Hospital	TCGA-24-1604-F26299	36c37a67-9b4f-42cc-93e8-4aea5cb551a4	TCGA-24-1604	Stage IIIC	22	13	0		53F3F253-FA09-4F95-BBE1-172414290128			No	YES		Tumor resection					12	5	G3		1604		WITH TUMOR	YES	Complete Remission/Response	NO			24			FALSE	2016	2009	1996	0	178	OV	TCGA-24-1604.de978a3d-92f9-4bd8-98f4-f8a3ec09b362.pdf	TCGA	TCGA	A	66
TCGA-25-2393-01A	81	24.76.0	Nationwide Children's Hospital	TCGA-25-2393-F26803	ca8b79a1-aba9-4f39-a940-ad6da40efd5b	TCGA-25-2393	Stage IIIC	22	5	0		BC512111-F1FE-4487-A0D1-1BA86FF4275C			No	YES		Tumor resection					12	1	G3		2393		WITH TUMOR	YES	Partial Remission/Response	NO			25	11-20 mm		FALSE	2016	2010	2003	0	178	OV	TCGA-25-2393.0B780E04-2DE3-4C56-9B93-1919F4BBE5D4.pdf	TCGA	TCGA	A	81
TCGA-61-1725-01A	40	19.79.0	Nationwide Children's Hospital	TCGA-61-1725-F28143	4795b469-2ea1-4e65-bb8f-5b401b6632d5	TCGA-61-1725	Stage IIIC	22	2	0		6B39FFB5-1E2E-4B4B-A4BD-BF2AAD8C7BAA			No	YES		Tumor resection				YES	12	6	G3		1725		WITH TUMOR	YES	Stable Disease	NO			61	11-20 mm	YES	FALSE	2016	2009	2007	0		OV	TCGA-61-1725.8bcf7f73-abe7-43d0-a7da-ede3f5c2bb04.pdf		TCGA	A	40
TCGA-61-1725-11A	40	19.79.0	Nationwide Children's Hospital	TCGA-61-1725-F28143	4795b469-2ea1-4e65-bb8f-5b401b6632d5	TCGA-61-1725	Stage IIIC	22	2	0		6B39FFB5-1E2E-4B4B-A4BD-BF2AAD8C7BAA			No	YES		Tumor resection				YES	12	6	G3		1725		WITH TUMOR	YES	Stable Disease	NO			61	11-20 mm	YES	FALSE	2016	2009	2007	0		OV			TCGA	A	40
TCGA-23-2084-01A	45	22.78.0	Nationwide Children's Hospital	TCGA-23-2084-F25795	64e0a5f8-5338-401d-9c5b-85d0b1c484d4	TCGA-23-2084	Stage IV	22	18	0		CFFB0568-BE56-4302-BD7B-3F576EB4788C			No	YES		Tumor resection	ASHKENAZI			YES	12	11	G3		2084		WITH TUMOR	YES	Complete Remission/Response	NO			23	No Macroscopic disease	YES	FALSE	2016	2009	2000	0	178	OV	TCGA-23-2084.00fd3d04-b48e-434e-8d25-0f0949e796cc.pdf	TCGA	TCGA	A	45
TCGA-13-0807-01B	54	11.84.0	Nationwide Children's Hospital	TCGA-13-0807-F24642	76c34f52-9a39-4378-9c5f-a27baccaac51	TCGA-13-0807	Stage IIIC	22	25	0		6722D200-DF8C-4E7E-AE94-A3F6FFFB5916			No	YES		Tumor resection					12	2	G3		807			YES		NO			13	>20 mm		FALSE	2016	2009	2005	0	178	OV	TCGA-13-0807.E28B5574-1AC3-4E5E-BDD5-5B548E450F28.pdf	TCGA	TCGA	B	54
TCGA-24-1567-01A	54	17.81.0	Nationwide Children's Hospital	TCGA-24-1567-F26279	282f1e10-3acf-4ade-bf0f-83cf6b487059	TCGA-24-1567	Stage IIIB	22	2	0		2615E85E-C218-4B18-8D9C-1E55DBCFE087			No	YES		Tumor resection					12	6	G3		1567		WITH TUMOR	YES		NO			24	1-10 mm		FALSE	2016	2009	1999	0	178	OV	TCGA-24-1567.90910bbc-49e1-495b-9b06-11056ff401df.pdf	TCGA	TCGA	A	54
TCGA-5X-AA5U-01A	61	409.36.0	Nationwide Children's Hospital	TCGA-5X-AA5U-F69358	9DD9459C-FB46-4499-8C14-14E222B1DDFD	TCGA-5X-AA5U	Stage IIC	22	7	0		B9909E72-0215-4AE4-8B34-A5651F8D4601	Scheduled Follow-up Submission	Complete Remission/Response	No	YES		Tumor resection			NO	NO	12	1	GX	Yes, History of Synchronous/Bilateral Malignancy	AA5U			YES	Complete Remission/Response	NO	YES	NO	5X		NO	FALSE	2016	2015	2013	0	178	OV	TCGA-5X-AA5U.28F20F49-20C6-4B93-957D-8DAEF04657AE.pdf	TCGA	TCGA	A	61
TCGA-61-1914-01A	65	19.79.0	Nationwide Children's Hospital	TCGA-61-1914-F28273	bf92b598-521f-46b7-a2e9-92a747d5177f	TCGA-61-1914	Stage IIIC	22	1	0		5E5A4A70-2EA3-41AB-A91E-4B8E1E775E2E			No	YES		Tumor resection				YES	12	10	G3		1914		WITH TUMOR	YES	Complete Remission/Response	NO			61	>20 mm	YES	FALSE	2016	2009	2003	0		OV	TCGA-61-1914.b634b2cf-9e8d-4dd4-8442-337c22522a43.pdf		TCGA	A	65
TCGA-61-1914-11A	65	19.79.0	Nationwide Children's Hospital	TCGA-61-1914-F28273	bf92b598-521f-46b7-a2e9-92a747d5177f	TCGA-61-1914	Stage IIIC	22	1	0		5E5A4A70-2EA3-41AB-A91E-4B8E1E775E2E			No	YES		Tumor resection				YES	12	10	G3		1914		WITH TUMOR	YES	Complete Remission/Response	NO			61	>20 mm	YES	FALSE	2016	2009	2003	0		OV			TCGA	A	65
TCGA-36-2545-01A	42	40.67.0	Nationwide Children's Hospital	TCGA-36-2545-F27954	9d76fdcd-128d-4287-8eb5-694eef3b5754	TCGA-36-2545	Stage IIIA	22	18	0		732B489A-8EA7-4A97-9A0B-D5CFAE075996			No	YES		Tumor resection					12	8	G3		2545		TUMOR FREE	YES		NO			36	No Macroscopic disease		FALSE	2016	2010	2008	0	178	OV	TCGA-36-2545.e8e6f050-7372-41f3-b198-72ddb241fb08.pdf	TCGA	TCGA	A	42
TCGA-24-1845-01A	42	19.79.0	Nationwide Children's Hospital	TCGA-24-1845-F26340	589f82e0-f528-49ec-ab57-8efff59e192c	TCGA-24-1845	Stage IIIC	22	2	0		85D7F7B8-A7EB-4B78-AD6B-BDE7848D9C76			No	YES		Tumor resection					12	6	G3		1845			YES		NO			24	1-10 mm		FALSE	2016	2009	2009	0		OV	TCGA-24-1845.1fda446a-e0d2-422a-a023-57ec5bfae62b.pdf		TCGA	A	42
TCGA-36-1578-01A	63	17.81.0	Nationwide Children's Hospital	TCGA-36-1578-F27884	35caaae5-e969-4b89-bba6-dfc7859ae181	TCGA-36-1578	Stage IV	22	2	0	0	81E4AAC8-CB8D-466B-A9BC-964519582932			No	YES		Cytology (e.g. Peritoneal or pleural fluid)					12	6	G3		1578	Preoperative	WITH TUMOR	YES		NO			36	>20 mm	NO	FALSE	2016	2009	2007	0	178	OV	TCGA-36-1578.6BD44F43-7D75-4DF3-891D-7E08291F020C.pdf	TCGA	TCGA	A	63
TCGA-29-2429-01A	79	40.67.0	Nationwide Children's Hospital	TCGA-29-2429-F44633	AB2FB3AE-FB9F-4F4D-89CB-FF9DDA843F99	TCGA-29-2429	Stage IIIC	22	20	0		B2B64CAA-E707-4F90-AE06-0139922A3933			No	YES		Tumor resection			YES		12	8	G3		2429								29	>20 mm		FALSE	2016	2013	2005	0	178	OV	TCGA-29-2429.09804c6e-b6f3-482f-a23e-a4efa84f2ab7.pdf	TCGA	TCGA	A	79
TCGA-36-2543-01A	85	40.67.0	Nationwide Children's Hospital	TCGA-36-2543-F27946	39b21e93-385a-47bc-b804-7db98b08fde2	TCGA-36-2543	Stage IIIC	22	18	0	3	69C5BFDE-96E3-4E11-BA6D-4D11C27C2A79			No	YES		Cytology (e.g. Peritoneal or pleural fluid)					12	8	G3		2543	Other	WITH TUMOR	NO	Progressive Disease	NO			36	>20 mm		FALSE	2016	2010	2008	0	178	OV	TCGA-36-2543.ec25ac8e-1a07-459b-a986-c78edfff88c0.pdf	TCGA	TCGA	A	85
TCGA-24-1843-01A	66	19.79.0	Nationwide Children's Hospital	TCGA-24-1843-F26330	9871548e-8f1f-4d83-87f7-e813b54143bc	TCGA-24-1843	Stage IIIC	22	2	0		CEB73BE0-7680-4225-A28D-3382BC0FD384			No	YES		Tumor resection				YES	12	6	G3		1843			YES	Complete Remission/Response	NO			24	1-10 mm		FALSE	2016	2009	2009	0	178	OV	TCGA-24-1843.d2625c77-0f03-42ea-b5ea-df45769f0fbb.pdf	TCGA	TCGA	A	66
TCGA-61-1913-01A	48	19.79.0	Nationwide Children's Hospital	TCGA-61-1913-F28269	13bbd5c0-51bc-4d78-800b-adad5eaa8d38	TCGA-61-1913	Stage IIIB	22	1	0		8FE6CDB2-4B8B-4E59-850E-693CB877AF74			No	YES		Tumor resection					12	10	G3		1913		TUMOR FREE	YES	Complete Remission/Response	NO			61	1-10 mm	YES	FALSE	2016	2009	2005	0		OV	TCGA-61-1913.b789ee6d-d1e2-4836-8bdc-3c59b0729ee1.pdf		TCGA	A	48
TCGA-61-1913-11A	48	19.79.0	Nationwide Children's Hospital	TCGA-61-1913-F28269	13bbd5c0-51bc-4d78-800b-adad5eaa8d38	TCGA-61-1913	Stage IIIB	22	1	0		8FE6CDB2-4B8B-4E59-850E-693CB877AF74			No	YES		Tumor resection					12	10	G3		1913		TUMOR FREE	YES	Complete Remission/Response	NO			61	1-10 mm	YES	FALSE	2016	2009	2005	0		OV			TCGA	A	48
TCGA-24-2288-01A	70	24.76.0	Nationwide Children's Hospital	TCGA-24-2288-F26574	b0b53cfc-c2f6-45cc-bd58-f3412c058ea3	TCGA-24-2288	Stage IIIC	22	19	0		83849A0C-AA38-4CC3-81B4-725B6F429BF6			No	YES		Tumor resection				YES	12	2	G3		2288		WITH TUMOR	YES		NO			24	>20 mm		FALSE	2016	2010	1999	0	178	OV	TCGA-24-2288.a8d48a3e-3f22-44ec-8cbd-2ad8bb43bb45.pdf	TCGA	TCGA	A	70
TCGA-24-1852-01A	55	27.69.0	Nationwide Children's Hospital	TCGA-24-1852-F26363	86a11d6f-67e3-45ae-a719-41592e845a39	TCGA-24-1852	Stage IIIC	22	2	0		3A50C936-04B2-4395-85B4-AD87010E3516			No	YES		Tumor resection					12	6	G3		1852		WITH TUMOR	YES	Complete Remission/Response	NO			24	1-10 mm		FALSE	2016	2009	1997	0	178	OV	TCGA-24-1852.FC6FD336-EB96-40CD-91FB-9371A305EF76.pdf	TCGA	TCGA	A	55
TCGA-24-1852-02A	55	27.69.0	Nationwide Children's Hospital	TCGA-24-1852-F26363	86a11d6f-67e3-45ae-a719-41592e845a39	TCGA-24-1852	Stage IIIC	22	2	0		3A50C936-04B2-4395-85B4-AD87010E3516			No	YES		Tumor resection					12	6	G3		1852		WITH TUMOR	YES	Complete Remission/Response	NO			24	1-10 mm		FALSE	2016	2009	1997	0	178	OV	TCGA-24-1852.FC644609-4B3F-41A5-9164-BC024C95DAB0.pdf	TCGA	TCGA	A	55
TCGA-09-2045-01A	50	24.76.0	Nationwide Children's Hospital	TCGA-09-2045-F24338	0174cdfc-8808-4567-97bc-03c86ce40b50	TCGA-09-2045	Stage IV	22	3	0		54C02195-E33C-4CD2-A571-7DFFA39CAEBE			No	YES		Tumor resection				YES	12	11	G2		2045		WITH TUMOR	YES	Stable Disease	NO			9	1-10 mm	YES	FALSE	2016	2009	1996	0		OV	TCGA-09-2045.6c826e9d-b1aa-4c84-b294-c8fb41818da1.pdf		TCGA	A	50
TCGA-09-2045-11A	50	24.76.0	Nationwide Children's Hospital	TCGA-09-2045-F24338	0174cdfc-8808-4567-97bc-03c86ce40b50	TCGA-09-2045	Stage IV	22	3	0		54C02195-E33C-4CD2-A571-7DFFA39CAEBE			No	YES		Tumor resection				YES	12	11	G2		2045		WITH TUMOR	YES	Stable Disease	NO			9	1-10 mm	YES	FALSE	2016	2009	1996	0		OV			TCGA	A	50
TCGA-20-0996-01A	59	12.85.0	Nationwide Children's Hospital	TCGA-20-0996-F25533	f8e39cd8-ab2c-4f80-9f2c-0991a4e688e4	TCGA-20-0996	Stage IIIC	22	23	0	0	396DE01E-67E0-4D8F-957F-A66BCF864776			No	YES		Cytology (e.g. Peritoneal or pleural fluid)					12	2	G2		996	Post-Adjuvant Therapy	WITH TUMOR	YES		NO			20	1-10 mm		FALSE	2016	2009	2001	0		OV	TCGA-20-0996.B9EF21BB-4075-4A29-8023-1874FD090BA5.pdf		TCGA	A	59
TCGA-29-1785-01A	55	18.84.0	Nationwide Children's Hospital	TCGA-29-1785-F27442	17f78a1a-2ea9-4f63-8106-86672d28f6df	TCGA-29-1785	Stage IIIC	22	2	0	0	E6D789FE-96A8-47DF-B67E-98519C78451F			No	YES		Tumor resection				YES	12	6	G3		1785	Post-Adjuvant Therapy		YES	Complete Remission/Response	NO			29	>20 mm		FALSE	2016	2009	2006	0		OV	TCGA-29-1785.b520ed75-17dd-420f-b444-4436bb03f40f.pdf		TCGA	A	55
TCGA-04-1362-01A	59	13.84.0	Nationwide Children's Hospital	TCGA-04-1362-F24020	f6d3414e-afc6-44a6-a4e2-0e59c5b2a796	TCGA-04-1362	Stage IIC	22	26	0	1	99ED79AF-FA0D-4B81-9C71-0EEF1C2E59E1			No	YES		Tumor resection					12	3	G3		1362	Pre-Adjuvant Therapy	WITH TUMOR	YES		NO			4	1-10 mm		FALSE	2016	2009	2002	0		OV	TCGA-04-1362.D3757F96-E669-4D0E-BBCB-41696AB72004.pdf		TCGA	A	59
TCGA-24-1426-01A	43	14.86.0	Nationwide Children's Hospital	TCGA-24-1426-F25951	dcc9dd22-4227-46a6-b054-4b094b5f6718	TCGA-24-1426	Stage IIIC	22	16	0		0DFFB3FA-5D04-4BC5-9BC2-487A3DF6AA52			No	YES		Tumor resection				YES	12	4	G3		1426		TUMOR FREE	YES	Complete Remission/Response	NO			24	1-10 mm		FALSE	2016	2009	2008	0	178	OV	TCGA-24-1426.72914511-b2f7-484f-a7ab-3f4f1868f2cb.pdf	TCGA	TCGA	A	43
TCGA-13-1496-01A	65	14.86.0	Nationwide Children's Hospital	TCGA-13-1496-F24904	8df03585-7754-4f4b-a868-bfb88530f053	TCGA-13-1496	Stage IIIC	22	31	0		ECDBBB73-F723-4434-802E-A77544A96E80			No	YES		Cytology (e.g. Peritoneal or pleural fluid)					12	3	G3		1496			YES		NO			13	>20 mm		FALSE	2016	2009	2004	0	178	OV	TCGA-13-1496.BCDD1BDE-689B-455D-81A7-C2522417E055.pdf	TCGA	TCGA	A	65
TCGA-04-1357-01A	52	13.84.0	Nationwide Children's Hospital	TCGA-04-1357-F24009	111f374e-4892-4400-8dd3-60c2e3d4f213	TCGA-04-1357	Stage IIIB	22	26	0		0C99A052-DE46-4DB9-A8BD-63A924FE6AE3			No	YES							12	3	G3		1357			YES		NO			4			FALSE	2016	2009	2005	0	178	OV	TCGA-04-1357.D1D902A3-DF76-4623-B2E7-88FFA9E1542F.pdf	TCGA	TCGA	A	52
TCGA-04-1357-11A	52	13.84.0	Nationwide Children's Hospital	TCGA-04-1357-F24009	111f374e-4892-4400-8dd3-60c2e3d4f213	TCGA-04-1357	Stage IIIB	22	26	0		0C99A052-DE46-4DB9-A8BD-63A924FE6AE3			No	YES							12	3	G3		1357			YES		NO			4			FALSE	2016	2009	2005	0	178	OV		TCGA	TCGA	A	52
TCGA-24-2029-01A	75	21.74.0	Nationwide Children's Hospital	TCGA-24-2029-F26476	d10c3674-b9e5-422d-8989-85abed51bc3d	TCGA-24-2029	Stage IIIC	22	15	0		DF0BB2B2-0825-409E-8A32-17232AF459ED			No	YES		Tumor resection					12	3	G3		2029		WITH TUMOR	YES	Complete Remission/Response	NO			24	>20 mm		FALSE	2016	2010	1995	0	178	OV	TCGA-24-2029.5f35022f-e127-4eaa-99db-c4ca8a75f610.pdf	TCGA	TCGA	A	75
TCGA-04-1346-01A	73	12.85.0	Nationwide Children's Hospital	TCGA-04-1346-F23959	da328292-e520-498b-aaaa-60337d841505	TCGA-04-1346	Stage IIIC	22	26	0		405F6FDD-D71C-4F63-9036-ABFB557AC2D2			No	YES		Tumor resection		100		YES	12	3	G2		1346		TUMOR FREE	NO	Complete Remission/Response	NO			4			FALSE	2016	2009	2003	0		OV	TCGA-04-1346.40C05C93-8968-4FF0-855F-09E2F7FAAB68.pdf		TCGA	A	73
TCGA-04-1346-11A	73	12.85.0	Nationwide Children's Hospital	TCGA-04-1346-F23959	da328292-e520-498b-aaaa-60337d841505	TCGA-04-1346	Stage IIIC	22	26	0		405F6FDD-D71C-4F63-9036-ABFB557AC2D2			No	YES		Tumor resection		100		YES	12	3	G2		1346		TUMOR FREE	NO	Complete Remission/Response	NO			4			FALSE	2016	2009	2003	0		OV			TCGA	A	73
TCGA-04-1519-01A	48	17.81.0	Nationwide Children's Hospital	TCGA-04-1519-F58470	8553B172-7AE7-4A72-8769-5EC3B9F4B20D	TCGA-04-1519	Stage IIIC	22	10	0		E36E8CE6-0EA1-4706-852A-ECEC90E99709	Scheduled Follow-up Submission		No	YES					YES		12	4	G3		1519								4			FALSE	2016	2014	2007	0		OV	TCGA-04-1519.53840C6E-E1AA-415E-BB85-8E1B8976F45C.pdf		TCGA	A	48
TCGA-04-1519-11A	48	17.81.0	Nationwide Children's Hospital	TCGA-04-1519-F58470	8553B172-7AE7-4A72-8769-5EC3B9F4B20D	TCGA-04-1519	Stage IIIC	22	10	0		E36E8CE6-0EA1-4706-852A-ECEC90E99709	Scheduled Follow-up Submission		No	YES					YES		12	4	G3		1519								4			FALSE	2016	2014	2007	0		OV			TCGA	A	48
TCGA-13-0905-01B	51	13.84.0	Nationwide Children's Hospital	TCGA-13-0905-F24729	bbd54f4d-22ab-4f0a-9678-3e2a9d683ac7	TCGA-13-0905	Stage IIIC	22	20	0		F7975187-9420-4B07-8A1F-7FBDA69D3FCC			No	YES		Tumor resection		80			12	3	G3		905	Pre-Adjuvant Therapy	TUMOR FREE	YES	Complete Remission/Response	NO			13			FALSE	2016	2009	2005	0		OV	TCGA-13-0905.4EC6E47F-60BD-413E-9371-D70E1E89D0CA.pdf		TCGA	B	51
TCGA-36-1570-01A	49	17.81.0	Nationwide Children's Hospital	TCGA-36-1570-F27857	15fa99c0-2fe6-4a73-9c6b-612cf8d56d53	TCGA-36-1570	Stage IIIC	22	2	0	0	FF33F44B-D0DD-42B7-82D4-AD5923D0ED20			No	YES		Tumor resection				YES	12	6	G3		1570	Preoperative	WITH TUMOR	YES	Partial Remission/Response	NO			36	>20 mm	YES	FALSE	2016	2009	2007	0	178	OV	TCGA-36-1570.f83833f4-a820-4fb9-a040-c238084976c3.pdf	TCGA	TCGA	A	49
TCGA-04-1638-01A	57	19.79.0	Nationwide Children's Hospital	TCGA-04-1638-F24136	9dd72b20-6a99-48af-bd9b-a8890dd66dfd	TCGA-04-1638	Stage IV	22	2	0	0	F78FE4AA-BF94-49E0-8F44-E5A66D476648			No	YES		Tumor resection					12	6	G3		1638	Pre-Adjuvant Therapy	TUMOR FREE	YES		NO			4	No Macroscopic disease		FALSE	2016	2009	2002	0		OV	TCGA-04-1638.5CA47F76-8E99-4594-B84C-FAC31BB42269.pdf		TCGA	A	57
TCGA-04-1638-11A	57	19.79.0	Nationwide Children's Hospital	TCGA-04-1638-F24136	9dd72b20-6a99-48af-bd9b-a8890dd66dfd	TCGA-04-1638	Stage IV	22	2	0	0	F78FE4AA-BF94-49E0-8F44-E5A66D476648			No	YES		Tumor resection					12	6	G3		1638	Pre-Adjuvant Therapy	TUMOR FREE	YES		NO			4	No Macroscopic disease		FALSE	2016	2009	2002	0		OV			TCGA	A	57
TCGA-13-0910-01A	58	11.84.0	Nationwide Children's Hospital	TCGA-13-0910-F24744	895d2750-b01e-4251-8e26-7d30e2eb6983	TCGA-13-0910	Stage IIIC	22	25	0		3D333FB8-2FA5-4F05-8D34-D6E7EB9AD8EE			No	YES		Tumor resection		60			12	2	G3		910	Pre-Adjuvant Therapy	TUMOR FREE	YES	Complete Remission/Response	NO			13	1-10 mm		FALSE	2016	2009	2005	0		OV	TCGA-13-0910.A5764521-38E2-4D45-B5B2-F39BE36ED78C.pdf		TCGA	A	58
TCGA-29-1693-01A	72	18.84.0	Nationwide Children's Hospital	TCGA-29-1693-F27174	12658bed-f067-4263-b749-1e9839821a25	TCGA-29-1693	Stage IIIC	22	2	0	0	151F3EEE-39CB-46D7-8AE5-25860C4153B4			No	YES		Tumor resection				YES	12	6	G3		1693	Other	WITH TUMOR	YES	Complete Remission/Response	NO			29	>20 mm	YES	FALSE	2016	2009	2001	0	178	OV	TCGA-29-1693.90087244-634d-45eb-a877-ff7cc6bd2282.pdf	TCGA	TCGA	A	72
TCGA-25-2399-01A	80	24.76.0	Nationwide Children's Hospital	TCGA-25-2399-F26818	f2ca0f5d-438c-46cf-af2a-976cf4036f11	TCGA-25-2399	Stage IIIC	22	5	0		2DD7DA96-73AF-4691-B2B7-D475BC6B6B77			No	YES		Tumor resection					12	1	G3		2399		WITH TUMOR	YES	Partial Remission/Response	NO			25	>20 mm		FALSE	2016	2010	2004	0	178	OV	TCGA-25-2399.38AEA3BF-A853-4719-B308-63884A6F8F13.pdf	TCGA	TCGA	A	80
TCGA-13-0805-01A	57	9.82.0	Nationwide Children's Hospital	TCGA-13-0805-F24638	83b411a0-6a00-4c33-a14a-243c680e9403	TCGA-13-0805	Stage IIIC	22	25	0		C097EACA-0359-4C22-8E2A-3B39174D8BEA			No	YES		Tumor resection					12	2	G3		805		WITH TUMOR	YES	Progressive Disease	NO			13	1-10 mm		FALSE	2016	2009	2005	0	178	OV	TCGA-13-0805.3ECBE634-0320-479B-BA94-E6CAF7101D8B.pdf	TCGA	TCGA	A	57
TCGA-13-0899-01A	60	11.84.0	Nationwide Children's Hospital	TCGA-13-0899-F24704	fd6b2332-5712-4df7-bf7b-366934559985	TCGA-13-0899	Stage IIIC	22	25	0		F1D6371B-2727-4D0F-AB41-A33834C2FBED			No	YES		Tumor resection					12	2	G3		899		WITH TUMOR	YES	Complete Remission/Response	NO			13	1-10 mm		FALSE	2016	2009	2004	0		OV	TCGA-13-0899.AB15D325-CCD6-452F-8662-158E3153AFC4.pdf		TCGA	A	60
TCGA-09-0369-01A	56	9.82.0	Nationwide Children's Hospital	TCGA-09-0369-F24217	1df2523e-6d80-4fbd-b56a-101649dd493a	TCGA-09-0369	Stage IIIC	22	4	0		BFEC05ED-6048-43DB-8891-2242D232F8C8			No	YES		Tumor resection				YES	12	3	G3		369		WITH TUMOR	YES	Complete Remission/Response	NO			9	No Macroscopic disease	YES	FALSE	2016	2009	2003	0	178	OV	TCGA-09-0369.c052e190-b5c2-44bf-b5b0-2b37cde18cee.pdf	TCGA	TCGA	A	56
TCGA-29-1704-01B	61	27.69.0	Nationwide Children's Hospital	TCGA-29-1704-F27269	23a71c94-1e87-4ba8-ae02-bde47265ccdf	TCGA-29-1704	Stage IIIC	22	2	0	0	3ED11BBA-4209-4303-9F3D-AB168F753320			No	YES		Tumor resection					12	6	G3		1704	Post-Adjuvant Therapy	WITH TUMOR	YES	Complete Remission/Response	NO			29	11-20 mm		FALSE	2016	2009	2005	0		OV	TCGA-29-1704.FC9D68CC-38CF-4321-94CC-F030FAEE7DB3.pdf		TCGA	B	61
TCGA-29-1704-02A	61	27.69.0	Nationwide Children's Hospital	TCGA-29-1704-F27269	23a71c94-1e87-4ba8-ae02-bde47265ccdf	TCGA-29-1704	Stage IIIC	22	2	0	0	3ED11BBA-4209-4303-9F3D-AB168F753320			No	YES		Tumor resection					12	6	G3		1704	Post-Adjuvant Therapy	WITH TUMOR	YES	Complete Remission/Response	NO			29	11-20 mm		FALSE	2016	2009	2005	0		OV	TCGA-29-1704.4C689C80-12E5-4E40-8A12-910D07C8C084.pdf		TCGA	A	61
TCGA-30-1880-01A	56	21.74.0	Nationwide Children's Hospital	TCGA-30-1880-F27620	12029b34-6b0f-4cd6-bc27-ef536288b467	TCGA-30-1880	Stage IIIC	22	2	0		B6202DEC-3BD8-41C5-A8D4-2088DB3089EC			No	YES		Tumor resection				NO	12	6	G3		1880		WITH TUMOR	YES	Partial Remission/Response	NO			30	No Macroscopic disease		FALSE	2016	2009	2001	0	178	OV	TCGA-30-1880.D23622FE-9648-422D-AE92-B21F9B6E5A51.pdf	TCGA	TCGA	A	56
TCGA-36-2544-01A	58	40.67.0	Nationwide Children's Hospital	TCGA-36-2544-F27948	6cf6fd0d-3d0c-496a-a035-dfc94ed68911	TCGA-36-2544	Stage IIIC	22	18	0		40A05363-5C2A-4D90-8B76-E213E062119B			No	YES		Tumor resection					12	8	G3		2544		WITH TUMOR	YES	Partial Remission/Response	NO			36	>20 mm		FALSE	2016	2010	2008	0	178	OV	TCGA-36-2544.87f69148-d6fb-4b70-8404-c24b106b6195.pdf	TCGA	TCGA	A	58
TCGA-24-2260-01A	74	22.78.0	Nationwide Children's Hospital	TCGA-24-2260-F26532	77d1bfaa-a99b-4154-a8c1-787c70df57da	TCGA-24-2260	Stage IIIB	22	26	0		49649152-3EEE-4ADA-BB8A-AEF950AD38F0			No	YES		Fine needle aspiration biopsy					12	2	G3		2260		WITH TUMOR	YES	Complete Remission/Response	NO			24	1-10 mm		FALSE	2016	2010	1992	0		OV	TCGA-24-2260.920817f6-bd04-4e9a-8f41-ba28be22cbc8.pdf		TCGA	A	74
TCGA-24-2260-11A	74	22.78.0	Nationwide Children's Hospital	TCGA-24-2260-F26532	77d1bfaa-a99b-4154-a8c1-787c70df57da	TCGA-24-2260	Stage IIIB	22	26	0		49649152-3EEE-4ADA-BB8A-AEF950AD38F0			No	YES		Fine needle aspiration biopsy					12	2	G3		2260		WITH TUMOR	YES	Complete Remission/Response	NO			24	1-10 mm		FALSE	2016	2010	1992	0		OV			TCGA	A	74
TCGA-36-2540-01A	26	40.67.0	Nationwide Children's Hospital	TCGA-36-2540-F27936	e4383d0b-9cc4-4fb5-a4a1-312928dd2e34	TCGA-36-2540	Stage IIIC	22	18	0	0	4CD20242-D885-4CFA-8C1C-7C2CF8386711			No	YES		Tumor resection				YES	12	8	G1		2540	Preoperative	WITH TUMOR	YES	Complete Remission/Response	NO			36	>20 mm	YES	FALSE	2016	2010	2008	0	178	OV	TCGA-36-2540.d66d4750-20f9-4e75-bdb7-b48de6dbc449.pdf	TCGA	TCGA	A	26
TCGA-24-1471-01A	60	15.83.0	Nationwide Children's Hospital	TCGA-24-1471-F26069	4a48ca18-4453-402f-b1b1-f98c79a2793e	TCGA-24-1471	Stage IIIC	22	13	0		4A78CE25-5322-4194-B0D0-AA821874B49B			No	YES		Tumor resection				YES	12	5	G3		1471			YES		NO			24	>20 mm		FALSE	2016	2009	2009	0	178	OV	TCGA-24-1471.d20b8ed1-c74e-4ee8-9ae2-5512429810bc.pdf	TCGA	TCGA	A	60
TCGA-61-1741-01A	76	19.79.0	Nationwide Children's Hospital	TCGA-61-1741-F28201	6c399b77-3d5e-4eb6-ae9a-f4857b8b5dab	TCGA-61-1741	Stage IIIB	22	2	0		8F9766F1-D715-47D2-BA56-74914A0B9909			No	YES		Tumor resection					12	6	G3		1741		WITH TUMOR	YES	Complete Remission/Response	NO			61	>20 mm	NO	FALSE	2016	2009	2004	0		OV	TCGA-61-1741.e2d0ec41-559c-48d4-8c4d-59e0f9d48823.pdf		TCGA	A	76
TCGA-61-1741-11A	76	19.79.0	Nationwide Children's Hospital	TCGA-61-1741-F28201	6c399b77-3d5e-4eb6-ae9a-f4857b8b5dab	TCGA-61-1741	Stage IIIB	22	2	0		8F9766F1-D715-47D2-BA56-74914A0B9909			No	YES		Tumor resection					12	6	G3		1741		WITH TUMOR	YES	Complete Remission/Response	NO			61	>20 mm	NO	FALSE	2016	2009	2004	0		OV			TCGA	A	76
TCGA-13-1512-01A	49	14.86.0	Nationwide Children's Hospital	TCGA-13-1512-F24970	440d2b6f-c84d-4658-b921-7d114ea5c138	TCGA-13-1512	Stage IIIC	22	31	0		8085CD49-A76D-4F3D-AD70-B13A55AFBD8E			No	YES		Fine needle aspiration biopsy		60			12	3	G3		1512	Pre-Adjuvant Therapy		YES		NO			13	No Macroscopic disease		FALSE	2016	2009	2008	0	178	OV	TCGA-13-1512.66DC098E-9ADD-4446-AB6D-FEA35D5FD33B.pdf	TCGA	TCGA	A	49
TCGA-24-1550-01A	49	15.83.0	Nationwide Children's Hospital	TCGA-24-1550-F26130	5bda2645-5465-4ed5-a000-c378ffe3ba62	TCGA-24-1550	Stage IIIC	22	13	0	1	02195505-0B03-45AE-AC8E-43585377ECA7			No	YES		Tumor resection					12	5	G3		1550	Post-Adjuvant Therapy	WITH TUMOR	YES	Complete Remission/Response	NO			24	1-10 mm		FALSE	2016	2009	1997	0	178	OV	TCGA-24-1550.7ebd8d19-0a81-4623-8127-f225ad650d46.pdf	TCGA	TCGA	A	49
TCGA-23-2645-01A	54	40.67.0	Nationwide Children's Hospital	TCGA-23-2645-F25818	71f12d16-2ab6-4744-b46d-f2021677b3e4	TCGA-23-2645	Stage IIIC	22	9	0		E43C958B-B41A-4E7B-B9B4-39C1E4E778BC			No	YES		Tumor resection				YES	12	12	G3		2645			YES		NO			23	No Macroscopic disease		FALSE	2016	2009	2009	0		OV	TCGA-23-2645.e1651bbc-ed16-4e45-b6f8-283459d72568.pdf		TCGA	A	54
TCGA-42-2588-01A	61	40.67.0	Nationwide Children's Hospital	TCGA-42-2588-F28039	3e3af7ca-94f5-4761-9790-5c81d0ada2a6	TCGA-42-2588	Stage IV	22	3	0	2	11BFFFBF-1B7A-4843-8075-E36D0F688B5E			No	YES		Cytology (e.g. Peritoneal or pleural fluid)				YES	12	6	G3		2588	Preoperative	WITH TUMOR	YES	Progressive Disease	NO			42	>20 mm		FALSE	2016	2010	2009	0		OV	TCGA-42-2588.0a11a32d-bc41-4322-bc00-357ecdd593af.pdf		TCGA	A	61
TCGA-61-1995-01A	43	22.78.0	Nationwide Children's Hospital	TCGA-61-1995-F28302	23cec1cb-18f5-4261-bb98-4a4260f7306c	TCGA-61-1995	Stage IIIC	22	8	0		D8390AB5-7490-46B0-B0A8-6025CFE92F60			No	YES		Tumor resection				YES	12	12	G3		1995		WITH TUMOR	YES	Stable Disease	NO			61	1-10 mm	YES	FALSE	2016	2009	2009	0		OV	TCGA-61-1995.5ea6d43b-376d-43cb-873f-c33ec814a95d.pdf		TCGA	A	43
TCGA-61-1995-11A	43	22.78.0	Nationwide Children's Hospital	TCGA-61-1995-F28302	23cec1cb-18f5-4261-bb98-4a4260f7306c	TCGA-61-1995	Stage IIIC	22	8	0		D8390AB5-7490-46B0-B0A8-6025CFE92F60			No	YES		Tumor resection				YES	12	12	G3		1995		WITH TUMOR	YES	Stable Disease	NO			61	1-10 mm	YES	FALSE	2016	2009	2009	0		OV			TCGA	A	43
TCGA-24-1555-01A	50	15.83.0	Nationwide Children's Hospital	TCGA-24-1555-F26171	5867b96d-991e-437a-9e0c-b4c7846721ad	TCGA-24-1555	Stage IIIC	22	13	0	0	F723F78A-4323-46E5-93A3-652E76DB5CC3			No	YES		Tumor resection					12	5	G3		1555	Other	WITH TUMOR	YES	Complete Remission/Response	NO			24			FALSE	2016	2009	1997	0	178	OV	TCGA-24-1555.b7b2f370-207a-4849-b7a0-528789363a02.pdf	TCGA	TCGA	A	50
TCGA-31-1956-01A	60	21.74.0	Nationwide Children's Hospital	TCGA-31-1956-F27711	97da6eb3-ae55-4f66-af96-3a0332182595	TCGA-31-1956	Stage IIIB	22	19	0		FEBE8319-A1F6-4FCB-9E1E-5BB86B5881A2			No	YES		Tumor resection				YES	12	10	G3		1956		WITH TUMOR	YES		NO			31		NO	FALSE	2016	2009	2005	0	178	OV	TCGA-31-1956.3646c24b-c4b7-400b-bc93-7ef485c6892c.pdf	TCGA	TCGA	A	60
TCGA-36-2532-01A	61	40.67.0	Nationwide Children's Hospital	TCGA-36-2532-F27913	a4cbfcc9-9288-4209-8e36-b74c3b6692cc	TCGA-36-2532	Stage IIIC	22	17	0		502A7354-14FF-44A5-A715-DD9CB22B3DAB			No	YES		Excisional Biopsy				YES	12	8	G3		2532		WITH TUMOR	YES		NO			36	No Macroscopic disease	YES	FALSE	2016	2010	2007	0	178	OV	TCGA-36-2532.d99b756c-2a3c-48cd-844e-ce61f811c3a0.pdf	TCGA	TCGA	A	61
TCGA-30-1891-01A	61	21.74.0	Nationwide Children's Hospital	TCGA-30-1891-F27640	8fdc5769-4e01-4a6e-b84d-79e1d6447711	TCGA-30-1891	Stage IIIC	22	2	0		E027AACF-B6BC-4F5B-972B-02A5AECBB52C			No	YES		Cytology (e.g. Peritoneal or pleural fluid)				NO	12	6	G2		1891		WITH TUMOR	YES	Partial Remission/Response	NO			30	1-10 mm	NO	FALSE	2016	2009	2004	0	178	OV	TCGA-30-1891.F2E0C289-3ED3-4876-8BFA-A447AB1DBB2B.pdf	TCGA	TCGA	A	61
TCGA-36-2548-01A	57	40.67.0	Nationwide Children's Hospital	TCGA-36-2548-F27962	e62733f2-7722-4da0-9627-f34bce5e5c29	TCGA-36-2548	Stage IIIC	22	18	0		F27ACC68-E3D7-4790-9310-1BC78BCBF277			No	YES	Colonoscopy and biopsy	Other method, specify:					12	8	G3		2548		WITH TUMOR	YES		NO			36	>20 mm		FALSE	2016	2010	2008	0	178	OV	TCGA-36-2548.68bf291c-3320-46f9-8e5f-7de81f0c6964.pdf	TCGA	TCGA	A	57
TCGA-29-2436-01A	36	40.67.0	Nationwide Children's Hospital	TCGA-29-2436-F27514	1d73fbe8-7e0f-4030-a6ac-73851d305020	TCGA-29-2436	Stage IIIC	22	7	0		27A33EB7-1E8F-45BA-851C-F49CD0B2C16A			No	YES		Tumor resection					12	6	G2		2436		TUMOR FREE	YES	Complete Remission/Response	NO			29	1-10 mm	YES	FALSE	2016	2010	2009	0		OV	TCGA-29-2436.0caa891b-3d47-44c1-bc75-0468afc11495.pdf		TCGA	A	36
TCGA-25-1627-01A	73	17.81.0	Nationwide Children's Hospital	TCGA-25-1627-F26722	20c8251e-9302-47d0-b9fa-9e915447bc3d	TCGA-25-1627	Stage IIIC	22	2	0		B006202A-7C4E-44FE-8A7D-C98E56517701			No	YES		Tumor resection					12	6	G3		1627			YES		NO			25	1-10 mm		FALSE	2016	2009	2003	0	178	OV	TCGA-25-1627.FB36B0F9-6519-4CF5-9A74-F7015FD405FF.pdf	TCGA	TCGA	A	73
TCGA-23-1113-01A	48	12.85.0	Nationwide Children's Hospital	TCGA-23-1113-F25677	8f74e7a1-1849-44b8-8387-31bff5e4bfb7	TCGA-23-1113	Stage IV	22	19	0		8B52EFF7-79A8-4F4D-A104-9F22395CAF43			No	YES		Tumor resection				YES	12	2	G3		1113		WITH TUMOR	YES	Partial Remission/Response	NO			23	1-10 mm		FALSE	2016	2009	2002	0	178	OV	TCGA-23-1113.a7fa848e-2492-4802-9cb2-58ec66fc3dd4.pdf	TCGA	TCGA	A	48
TCGA-13-0762-01A	65	9.82.0	Nationwide Children's Hospital	TCGA-13-0762-F24549	42abf706-0f37-4c0a-944b-88df5792202d	TCGA-13-0762	Stage IIIC	22	24	0		20D32B39-1C4F-44BB-ADEC-298381E5595E			No	YES		Tumor resection	ASHKENAZI	80			12	2	G3		762	Pre-Adjuvant Therapy	TUMOR FREE	YES	Complete Remission/Response	NO			13	No Macroscopic disease		FALSE	2016	2009	2006	0		OV	TCGA-13-0762.5FC6D44F-6057-4014-9800-86050279F42E.pdf		TCGA	A	65
TCGA-29-1688-01A	39	18.84.0	Nationwide Children's Hospital	TCGA-29-1688-F27124	eb9c7a54-595c-42ce-bf50-83f92050181d	TCGA-29-1688	Stage IIIC	22	2	0		19694A0C-C4AB-4CFF-A065-7D6057BE5BDA			No	YES		Tumor resection					12	6	G2		1688		WITH TUMOR	YES	Stable Disease	NO			29		YES	FALSE	2016	2009	1992	0		OV	TCGA-29-1688.cb2bd608-b9d4-497e-9058-2269dc86b5b3.pdf		TCGA	A	39
TCGA-09-1661-01B	75	17.81.0	Nationwide Children's Hospital	TCGA-09-1661-F24233	9763f5ee-7f9a-4e7b-8fd1-98ce241e0d5f	TCGA-09-1661	Stage IIIC	22	2	0		733C1C6B-5425-433B-9DB2-F9FAB947EBB2			No	YES		Tumor resection				NO	12	6	G3		1661		WITH TUMOR	YES	Stable Disease	NO			9	1-10 mm	NO	FALSE	2016	2009	2000	0	178	OV	TCGA-09-1661.1910251f-8c5c-4067-91dc-87bfdaf77283.pdf	TCGA	TCGA	B	75
TCGA-30-1892-01A	52	21.74.0	Nationwide Children's Hospital	TCGA-30-1892-F27654	0aa2e64a-fe67-47a7-a99b-0bc5d07725b0	TCGA-30-1892	Stage IIIC	22	2	0		9A91959F-66BD-4946-A271-DE87364C85A1			No	YES		Tumor resection					12	6	G3		1892		WITH TUMOR	YES	Complete Remission/Response	NO			30	1-10 mm		FALSE	2016	2009	2004	0	178	OV	TCGA-30-1892.fb7c966c-9b16-4781-9c01-2db480c88d63.pdf	TCGA	TCGA	A	52
TCGA-36-1577-01A	43	17.81.0	Nationwide Children's Hospital	TCGA-36-1577-F27878	210fbda1-7211-4d2b-9eea-f48f0d3f8567	TCGA-36-1577	Stage IIC	22	2	0		619A2FCA-4B11-49AC-9A15-02493DFF3947			No	YES		Cytology (e.g. Peritoneal or pleural fluid)					12	6	G2		1577		TUMOR FREE	YES	Complete Remission/Response	YES			36	No Macroscopic disease		FALSE	2016	2009	2007	0	178	OV	TCGA-36-1577.0c55b26c-ccf8-4223-9f5e-157bbdf6e5dc.pdf	TCGA	TCGA	A	43
TCGA-36-2530-01A	38	40.67.0	Nationwide Children's Hospital	TCGA-36-2530-F27906	eb2af194-4072-4aae-8504-3c74a9900431	TCGA-36-2530	Stage IIIC	22	17	0		1A1E1548-067C-402B-9E9D-DD7E5528B638			No	YES		Cytology (e.g. Peritoneal or pleural fluid)				NO	12	8	G3		2530		WITH TUMOR	YES	Complete Remission/Response	NO			36	11-20 mm		FALSE	2016	2010	2007	0	178	OV	TCGA-36-2530.41402b2e-81d6-4914-b655-c97c3538e3f7.pdf	TCGA	TCGA	A	38
TCGA-13-1483-01A	61	14.86.0	Nationwide Children's Hospital	TCGA-13-1483-F24852	0d764ff1-764e-47b7-9bf2-dfd722372daa	TCGA-13-1483	Stage IIIC	22	31	0		F9DF2088-6264-4C34-B50E-99910EC0F461			No	YES		Fine needle aspiration biopsy		60			12	3	G3		1483	Pre-Adjuvant Therapy	WITH TUMOR	YES	Partial Remission/Response	NO			13	>20 mm		FALSE	2016	2009	2000	0	178	OV	TCGA-13-1483.c5f81fb7-5cdc-4c0a-8d5a-74e93a11b7db.pdf	TCGA	TCGA	A	61
TCGA-30-1867-01A	46	21.74.0	Nationwide Children's Hospital	TCGA-30-1867-F27605	b412d4a8-d468-4489-ad11-87d530725059	TCGA-30-1867	Stage IV	22	2	0		5EA49931-7BC3-45F3-8976-B8174D7B429F			No	YES		Tumor resection					12	6	GX		1867		WITH TUMOR	NO		NO			30			FALSE	2016	2009	2004	0	178	OV	TCGA-30-1867.420a6b8c-33b8-4b1e-8bba-e299c20611c7.pdf	TCGA	TCGA	A	46
TCGA-09-2056-01B	62	22.78.0	Nationwide Children's Hospital	TCGA-09-2056-F24399	d88c100c-2a42-4ea1-8cf3-60def08194e0	TCGA-09-2056	Stage IIIC	22	2	0		AFA05F12-955D-458D-83F5-2D638DE46AA6			No	YES		Tumor resection				NO	12	11	G3		2056		TUMOR FREE	YES	Complete Remission/Response	NO			9	No Macroscopic disease	NO	FALSE	2016	2009	2008	0	178	OV	TCGA-09-2056.67bdb457-cfb8-4052-bd33-bff86c736910.pdf	TCGA	TCGA	B	62
TCGA-09-2056-11A	62	22.78.0	Nationwide Children's Hospital	TCGA-09-2056-F24399	d88c100c-2a42-4ea1-8cf3-60def08194e0	TCGA-09-2056	Stage IIIC	22	2	0		AFA05F12-955D-458D-83F5-2D638DE46AA6			No	YES		Tumor resection				NO	12	11	G3		2056		TUMOR FREE	YES	Complete Remission/Response	NO			9	No Macroscopic disease	NO	FALSE	2016	2009	2008	0	178	OV		TCGA	TCGA	A	62
TCGA-42-2590-01A	57	40.67.0	Nationwide Children's Hospital	TCGA-42-2590-F28050	34d12af0-1de3-4b9b-81c2-c18a4d27fb6e	TCGA-42-2590	Stage IV	22	3	0	1	4F216CE9-04F8-440C-9154-266BA2DD0E21			No	YES		Cytology (e.g. Peritoneal or pleural fluid)					12	6	G2		2590	Pre-Adjuvant Therapy	WITH TUMOR	YES	Progressive Disease	NO			42	>20 mm		FALSE	2016	2010	2009	0	178	OV	TCGA-42-2590.9c7c0209-b1d6-4174-b57e-e8bcd3e5d766.pdf	TCGA	TCGA	A	57
TCGA-24-2297-01A	56	24.76.0	Nationwide Children's Hospital	TCGA-24-2297-F26612	02c7c92c-2df2-46d9-a3db-88f6135c8fd6	TCGA-24-2297	Stage IIIC	22	26	0		686138A8-F8F0-42EB-8EDC-9F8A108E6243			No	YES		Tumor resection					12	2	G3		2297			YES	Complete Remission/Response	NO			24	>20 mm		FALSE	2016	2010	1993	0		OV	TCGA-24-2297.12b02227-4050-4d02-bdb8-939d348a4c19.pdf		TCGA	A	56
TCGA-24-2297-11A	56	24.76.0	Nationwide Children's Hospital	TCGA-24-2297-F26612	02c7c92c-2df2-46d9-a3db-88f6135c8fd6	TCGA-24-2297	Stage IIIC	22	26	0		686138A8-F8F0-42EB-8EDC-9F8A108E6243			No	YES		Tumor resection					12	2	G3		2297			YES	Complete Remission/Response	NO			24	>20 mm		FALSE	2016	2010	1993	0		OV			TCGA	A	56
TCGA-24-2023-01A	54	21.74.0	Nationwide Children's Hospital	TCGA-24-2023-F26442	478e3654-2c9e-4ee7-b80d-d63e0a5c5ebe	TCGA-24-2023	Stage IIIA	22	16	0		FBD5163D-59C5-4784-9059-CF12CA3E794E			No	YES		Tumor resection					12	3	G3		2023		WITH TUMOR	YES	Complete Remission/Response	NO			24	1-10 mm		FALSE	2016	2010	1994	0		OV	TCGA-24-2023.2a255fa6-65cd-4fb7-9d08-1b6aadd6682b.pdf		TCGA	A	54
TCGA-24-2023-11A	54	21.74.0	Nationwide Children's Hospital	TCGA-24-2023-F26442	478e3654-2c9e-4ee7-b80d-d63e0a5c5ebe	TCGA-24-2023	Stage IIIA	22	16	0		FBD5163D-59C5-4784-9059-CF12CA3E794E			No	YES		Tumor resection					12	3	G3		2023		WITH TUMOR	YES	Complete Remission/Response	NO			24	1-10 mm		FALSE	2016	2010	1994	0		OV			TCGA	A	54
TCGA-23-2077-01A	45	22.78.0	Nationwide Children's Hospital	TCGA-23-2077-F25763	f560f5c0-882a-44ba-b631-892ccda55b7e	TCGA-23-2077	Stage IIIC	22	20	0		F17F74FD-C6BC-4DBC-BF36-D8ED8335B99B			No	YES		Tumor resection				NO	12	11	G3		2077		TUMOR FREE	YES	Complete Remission/Response	NO			23	No Macroscopic disease	YES	FALSE	2016	2009	1999	0	178	OV	TCGA-23-2077.55589297-f28e-422c-beee-6cb19a2350be.pdf	TCGA	TCGA	A	45
TCGA-24-1549-01A	58	15.83.0	Nationwide Children's Hospital	TCGA-24-1549-F26113	1c5bdf4e-cb21-4fd2-8079-c0390be43a7e	TCGA-24-1549	Stage IIIB	22	12	0		C5B42321-C73B-4E31-AC13-3357BB891181			No	YES		Tumor resection					12	5	G3		1549		WITH TUMOR	YES	Complete Remission/Response	NO			24			FALSE	2016	2009	1997	0		OV	TCGA-24-1549.6431416b-d089-442d-9db8-32118eed41de.pdf		TCGA	A	58
TCGA-59-2352-01A	78	24.76.0	Nationwide Children's Hospital			TCGA-59-2352	Stage IIIC	22		0		8F8F7583-4C67-40B0-AEE5-C80A23F8EA84			No	YES		Cytology (e.g. Peritoneal or pleural fluid)					12		G3		2352						NO	YES	59			FALSE	2016		2002	0		OV	TCGA-59-2352.15f65643-b84c-4239-bc14-0ddacdfe0425.pdf		TCGA	A	78
TCGA-29-1705-01A	47	18.84.0	Nationwide Children's Hospital	TCGA-29-1705-F27279	1fe3bcd4-e15d-4d28-a88d-81ce50f34996	TCGA-29-1705	Stage IIIC	22	2	0	0	2F09D343-4322-46F0-8C59-4E62F11E1429			No	YES		Tumor resection					12	6	G2		1705	Post-Adjuvant Therapy	WITH TUMOR	YES	Complete Remission/Response	NO			29	>20 mm		FALSE	2016	2009	2005	0		OV	TCGA-29-1705.e7a899e9-2c61-4bda-874c-0f1b456e5dfc.pdf		TCGA	A	47
TCGA-29-1705-02A	47	18.84.0	Nationwide Children's Hospital	TCGA-29-1705-F27279	1fe3bcd4-e15d-4d28-a88d-81ce50f34996	TCGA-29-1705	Stage IIIC	22	2	0	0	2F09D343-4322-46F0-8C59-4E62F11E1429			No	YES		Tumor resection					12	6	G2		1705	Post-Adjuvant Therapy	WITH TUMOR	YES	Complete Remission/Response	NO			29	>20 mm		FALSE	2016	2009	2005	0		OV	TCGA-29-1705.EADA1E69-0CAB-4521-ABE4-035F73ABB54A.pdf		TCGA	A	47
TCGA-13-1485-01A	48	14.86.0	Nationwide Children's Hospital	TCGA-13-1485-F24861	c541cbcc-09ee-4152-b710-60d9f09f384d	TCGA-13-1485	Stage IV	22	31	0		AFD0D103-4D00-4CD2-A327-2BFE3CEA3B30			No	YES		Incisional Biopsy		80			12	3	G2		1485	Pre-Adjuvant Therapy	WITH TUMOR	YES	Partial Remission/Response	NO			13	1-10 mm		FALSE	2016	2009	2001	0	178	OV	TCGA-13-1485.5ABB28A5-1BF3-4E90-AD3B-3692893C8686.pdf	TCGA	TCGA	A	48
TCGA-59-A5PD-01A	55	409.36.0	Nationwide Children's Hospital			TCGA-59-A5PD	Stage IC	22		0		06D249DF-8024-4C8E-9C32-640B69D1B86F			No	YES		Tumor resection				YES	12		G3	Yes, History of Synchronous/Bilateral Malignancy	A5PD						NO	YES	59		YES	FALSE	2016		2011	0		OV	TCGA-59-A5PD.9A3CB382-654F-4DFD-BF41-7615710D2825.pdf		TCGA	A	55
TCGA-61-1907-01A	63	19.79.0	Nationwide Children's Hospital	TCGA-61-1907-F28250	62747011-66cb-4750-a1b1-5614de54b2e5	TCGA-61-1907	Stage IIIC	22	1	0		87AFEE5C-9855-4353-843E-A9E89F613509			No	YES		Tumor resection					12	10	G3		1907		WITH TUMOR	YES	Stable Disease	NO			61	11-20 mm	YES	FALSE	2016	2009	2006	0		OV	TCGA-61-1907.ae7e4795-496e-47d0-ad60-cec04e5876b0.pdf		TCGA	A	63
TCGA-61-1907-11A	63	19.79.0	Nationwide Children's Hospital	TCGA-61-1907-F28250	62747011-66cb-4750-a1b1-5614de54b2e5	TCGA-61-1907	Stage IIIC	22	1	0		87AFEE5C-9855-4353-843E-A9E89F613509			No	YES		Tumor resection					12	10	G3		1907		WITH TUMOR	YES	Stable Disease	NO			61	11-20 mm	YES	FALSE	2016	2009	2006	0		OV			TCGA	A	63
TCGA-29-1698-01A	53	18.84.0	Nationwide Children's Hospital	TCGA-29-1698-F27227	3f529423-5e1c-423a-82d2-6b60842e06f5	TCGA-29-1698	Stage IIIC	22	2	0		9F8F24F4-C145-4143-BB36-1F90F5ABC559			No	YES		Tumor resection					12	6	G3		1698		WITH TUMOR	YES	Complete Remission/Response	NO			29	1-10 mm		FALSE	2016	2009	2004	0	178	OV	TCGA-29-1698.133f2df5-6c22-4653-9d2e-f3d5971502b0.pdf	TCGA	TCGA	A	53
TCGA-24-1565-01A	74	15.83.0	Nationwide Children's Hospital	TCGA-24-1565-F26274	213a13f2-5a06-4c77-ba1e-0a5fe7281956	TCGA-24-1565	Stage IIIC	22	13	0		E7E9084F-B65B-4B09-B2FF-BDC4AC6CF730			No	YES		Tumor resection				YES	12	5	G3		1565		WITH TUMOR	YES	Partial Remission/Response	NO			24	1-10 mm		FALSE	2016	2009	1997	0	178	OV	TCGA-24-1565.f424905e-3dc2-4e37-b6c4-8a77c7ce817b.pdf	TCGA	TCGA	A	74
TCGA-61-2018-01A	62	22.78.0	Nationwide Children's Hospital	TCGA-61-2018-F28366	af1c06af-cd9a-4a86-9d96-ad8d83e3b9ff	TCGA-61-2018	Stage IC	22	8	0		46F8C9B5-C68C-49CB-A97D-252FF1F7B0EF			No	YES		Tumor resection				NO	12	12	G3		2018		TUMOR FREE	YES	Complete Remission/Response	NO			61	No Macroscopic disease	NO	FALSE	2016	2009	2005	0		OV	TCGA-61-2018.2aec8abd-7bdc-4ca3-a404-7dce57aea7c7.pdf		TCGA	A	62
TCGA-61-2018-11A	62	22.78.0	Nationwide Children's Hospital	TCGA-61-2018-F28366	af1c06af-cd9a-4a86-9d96-ad8d83e3b9ff	TCGA-61-2018	Stage IC	22	8	0		46F8C9B5-C68C-49CB-A97D-252FF1F7B0EF			No	YES		Tumor resection				NO	12	12	G3		2018		TUMOR FREE	YES	Complete Remission/Response	NO			61	No Macroscopic disease	NO	FALSE	2016	2009	2005	0		OV			TCGA	A	62
TCGA-04-1353-01A	64	40.67.0	Nationwide Children's Hospital	TCGA-04-1353-F65201	825C57A6-B8EF-4C2B-B4A3-D081332802BA	TCGA-04-1353	Stage IIIC	22	19	0		46649DEC-7EF2-436F-A943-404D345A80D7	Scheduled Follow-up Submission		No	YES					NO		12	9		No	1353						NO	YES	4			FALSE	2016	2014	2003	0		OV	TCGA-04-1353.AF052ECD-D583-45B1-A5C9-B8735C15F799.pdf		TCGA	A	64
TCGA-04-1353-11B	64	40.67.0	Nationwide Children's Hospital	TCGA-04-1353-F65201	825C57A6-B8EF-4C2B-B4A3-D081332802BA	TCGA-04-1353	Stage IIIC	22	19	0		46649DEC-7EF2-436F-A943-404D345A80D7	Scheduled Follow-up Submission		No	YES					NO		12	9		No	1353						NO	YES	4			FALSE	2016	2014	2003	0		OV			TCGA	B	64
TCGA-13-0755-01A	75	9.82.0	Nationwide Children's Hospital	TCGA-13-0755-F24531	b113f83e-be11-460a-9ade-2f5c506930f9	TCGA-13-0755	Stage IV	22	24	0		037F96B8-20B8-4DDF-989A-5E44B067C541			No	YES		Tumor resection		40			12	2	G3		755	Pre-Adjuvant Therapy	WITH TUMOR	YES	Progressive Disease	NO			13	1-10 mm		FALSE	2016	2009	2003	0	178	OV	TCGA-13-0755.E72A1354-9F17-4BA4-8760-780EFB9C70AA.pdf	TCGA	TCGA	A	75
TCGA-20-1682-01A	56	18.84.0	Nationwide Children's Hospital	TCGA-20-1682-F25540	c82c3d5f-bdba-4a46-bfd1-92e930c8674b	TCGA-20-1682	Stage IIIC	22	2	0	0	12AEA6ED-E5E4-4EF7-95D5-642E3A866D9B			No	YES		Tumor resection				YES	12	6	GX		1682	Post-Adjuvant Therapy	TUMOR FREE	YES	Complete Remission/Response	NO			20	11-20 mm	YES	FALSE	2016	2009	2007	0	178	OV	TCGA-20-1682.cf49ea4d-478c-469d-ace2-7ef52b66a332.pdf	TCGA	TCGA	A	56
TCGA-13-0884-01B	39	13.84.0	Nationwide Children's Hospital	TCGA-13-0884-F24651	e819d979-7efe-4737-b8b4-0a64e5588d4b	TCGA-13-0884	Stage IIIC	22	20	0		25DB246E-DCF0-474F-B9AD-A2ED11086967			No	YES		Cytology (e.g. Peritoneal or pleural fluid)					12	3	G3		884		WITH TUMOR	YES	Complete Remission/Response	NO			13	1-10 mm		FALSE	2016	2009	1999	0		OV	TCGA-13-0884.D15552F3-1407-4C01-9B59-DFAC5D4EF095.pdf		TCGA	B	39
TCGA-30-1869-01A	50	21.74.0	Nationwide Children's Hospital	TCGA-30-1869-F27607	abee4203-c623-4b6e-8808-cd75ae936da3	TCGA-30-1869	Stage IV	22	2	0		50CCE86A-CAC8-4AE1-93BE-B88921D6B627			No	YES		Tumor resection				NO	12	6	G3		1869		WITH TUMOR	YES	Complete Remission/Response	NO			30	1-10 mm		FALSE	2016	2009	2004	0		OV	TCGA-30-1869.8d42d1a4-dff9-47a9-b95b-2eb27747308c.pdf		TCGA	A	50
TCGA-13-1482-01A	52	14.86.0	Nationwide Children's Hospital	TCGA-13-1482-F24848	6827f11a-2b5c-4f30-9223-474c514708e6	TCGA-13-1482	Stage IV	22	31	0		40CCA08B-C5F5-4BB7-BE7F-1FAC993ED03D			No	YES		Cytology (e.g. Peritoneal or pleural fluid)		80			12	3	G2		1482	Preoperative	WITH TUMOR	YES	Partial Remission/Response	NO			13	>20 mm		FALSE	2016	2009	2000	0	178	OV	TCGA-13-1482.58881EFF-AD88-4A0D-BC66-31E2B04D4B8C.pdf	TCGA	TCGA	A	52
TCGA-25-2390-01A	80	24.76.0	Nationwide Children's Hospital			TCGA-25-2390		22		0		9CB463DF-3784-481D-85E9-B889ED815BAA			No	YES							12				2390								25			FALSE	2016		2003	0	178	OV	TCGA-25-2390.B57A7111-209E-4FD3-8E2E-868B70BFF806.pdf	TCGA	TCGA	A	80
TCGA-13-1507-01A	77	14.86.0	Nationwide Children's Hospital	TCGA-13-1507-F24952	211ff326-c0af-4317-8b10-c19cc527b139	TCGA-13-1507	Stage IIIC	22	31	0	1	347A1974-670F-4FD2-BA54-D36378308CF9			No	YES		Cytology (e.g. Peritoneal or pleural fluid)		60			12	3	G3		1507	Pre-Adjuvant Therapy	TUMOR FREE	YES	Complete Remission/Response	NO			13	1-10 mm		FALSE	2016	2009	2008	0	178	OV	TCGA-13-1507.0B6D1513-8119-459C-8D5A-8942B8C31179.pdf	TCGA	TCGA	A	77
TCGA-29-1775-01A	51	19.79.0	Nationwide Children's Hospital	TCGA-29-1775-F27398	5beb42b4-f148-4115-849e-6d5be911a460	TCGA-29-1775	Stage IIIC	22	2	0	0	8D1FF5A6-252F-4A2F-B464-218A8F239D50			No	YES		Incisional Biopsy					12	6	G2		1775	Post-Adjuvant Therapy	WITH TUMOR	YES	Complete Remission/Response	NO			29	1-10 mm		FALSE	2016	2009	2008	0	178	OV	TCGA-29-1775.8f5dd3e0-b6c8-443e-88d9-c9d02a531f60.pdf	TCGA	TCGA	A	51
TCGA-13-0906-01A	50	11.84.0	Nationwide Children's Hospital	TCGA-13-0906-F24734	d883d22d-c87c-475b-8d85-05b7b688c3ef	TCGA-13-0906	Stage IIIC	22	25	0		D14B588D-A939-4FD7-8F4F-AE2DB09C5B50			No	YES		Tumor resection		60			12	2	G3		906	Pre-Adjuvant Therapy	TUMOR FREE	YES	Complete Remission/Response	NO			13	1-10 mm		FALSE	2016	2009	2005	0		OV	TCGA-13-0906.D75790B2-C93F-4723-B691-84EE94656FF1.pdf		TCGA	A	50
TCGA-20-1685-01A	45	18.84.0	Nationwide Children's Hospital	TCGA-20-1685-F25554	f74f942b-3336-4eab-b6f5-96ea2715a52e	TCGA-20-1685	Stage IIIC	22	2	0	0	1EBBD3AA-959D-4891-830F-7FD711E63B89			No	YES		Tumor resection				NO	12	6	G3		1685	Post-Adjuvant Therapy	TUMOR FREE	YES	Complete Remission/Response	NO			20	1-10 mm	NO	FALSE	2016	2009	2008	0		OV	TCGA-20-1685.09b7c163-7ad3-42a2-bc06-32bd55f80327.pdf		TCGA	A	45
TCGA-04-1337-01A	78	12.85.0	Nationwide Children's Hospital	TCGA-04-1337-F23931	08769910-7006-46f3-a58f-3c6a4c34bf1f	TCGA-04-1337	Stage IIIC	22	26	0	1	4D52DDEF-5F8D-419F-B235-E483067EA163			No	YES		Tumor resection				NO	12	3	G2		1337	Preoperative	WITH TUMOR	NO		NO			4	No Macroscopic disease		FALSE	2016	2009	2005	0		OV	TCGA-04-1337.BA3A3AFD-9687-4FD3-B43A-2A5E623E3B31.pdf		TCGA	A	78
TCGA-04-1337-11A	78	12.85.0	Nationwide Children's Hospital	TCGA-04-1337-F23931	08769910-7006-46f3-a58f-3c6a4c34bf1f	TCGA-04-1337	Stage IIIC	22	26	0	1	4D52DDEF-5F8D-419F-B235-E483067EA163			No	YES		Tumor resection				NO	12	3	G2		1337	Preoperative	WITH TUMOR	NO		NO			4	No Macroscopic disease		FALSE	2016	2009	2005	0		OV			TCGA	A	78
TCGA-13-1409-01A	73	13.84.0	Nationwide Children's Hospital	TCGA-13-1409-F24818	581da1f9-2a0c-42d4-953b-7a311eeacbb6	TCGA-13-1409	Stage IIIC	22	20	0		760FCDA5-C3A6-4270-AD52-E44F96EE1317			No	YES		Incisional Biopsy		60			12	3	G3		1409	Pre-Adjuvant Therapy	WITH TUMOR	YES		NO			13	1-10 mm		FALSE	2016	2009	2008	0	178	OV	TCGA-13-1409.3F18B612-EE50-4459-8CAF-61A12157DD8A.pdf	TCGA	TCGA	A	73
TCGA-29-1768-01A	50	18.84.0	Nationwide Children's Hospital	TCGA-29-1768-F27358	d01ce2b3-4094-4593-84d7-6372bfb8657e	TCGA-29-1768	Stage IV	22	2	0	0	D27713B1-9060-48E8-A878-4F90B9CAAEAC			No	YES		Tumor resection					12	6	G3		1768	Post-Adjuvant Therapy	WITH TUMOR	YES	Stable Disease	NO			29	>20 mm		FALSE	2016	2009	2006	0		OV	TCGA-29-1768.12d9b343-a52d-4a36-ba7b-31bfeb66da50.pdf		TCGA	A	50
TCGA-13-1495-01A	60	14.86.0	Nationwide Children's Hospital	TCGA-13-1495-F24897	ff28eb04-b270-4a74-9b59-fcdc531eaeaf	TCGA-13-1495	Stage IIIC	22	31	0		07DE738C-7376-4D68-821F-D1021F4D79A3			No	YES		Cytology (e.g. Peritoneal or pleural fluid)		80			12	3	G2		1495	Pre-Adjuvant Therapy	WITH TUMOR	YES	Complete Remission/Response	NO			13	1-10 mm		FALSE	2016	2009	2004	0		OV	TCGA-13-1495.51F0A8BF-0E86-402D-BE9F-D41771ED98A3.pdf		TCGA	A	60
TCGA-04-1646-01A	60	19.79.0	Nationwide Children's Hospital	TCGA-04-1646-F24152	6e0aedca-a9c4-4ced-be43-52fde9e4c113	TCGA-04-1646	Stage IIIC	22	2	0	0	195CCC96-DC7D-4D67-AB5E-7C7BB67BD125			No	YES		Tumor resection					12	6	G3		1646	Pre-Adjuvant Therapy	WITH TUMOR	YES		NO			4	1-10 mm		FALSE	2016	2009	2003	0	178	OV	TCGA-04-1646.DA9C3D15-50A7-4606-BE1B-6D7C3303B48F.pdf	TCGA	TCGA	A	60
TCGA-04-1646-11A	60	19.79.0	Nationwide Children's Hospital	TCGA-04-1646-F24152	6e0aedca-a9c4-4ced-be43-52fde9e4c113	TCGA-04-1646	Stage IIIC	22	2	0	0	195CCC96-DC7D-4D67-AB5E-7C7BB67BD125			No	YES		Tumor resection					12	6	G3		1646	Pre-Adjuvant Therapy	WITH TUMOR	YES		NO			4	1-10 mm		FALSE	2016	2009	2003	0	178	OV		TCGA	TCGA	A	60
TCGA-24-1546-01A	46	17.81.0	Nationwide Children's Hospital	TCGA-24-1546-F26097	0b61178a-f8fb-4a88-8c08-54ae6e0ab3f0	TCGA-24-1546	Stage IIIC	22	2	0		09D10E6B-F894-4ED2-9B1F-16CE84CFE289			No	YES		Tumor resection					12	6	G3		1546			YES					24	1-10 mm		FALSE	2016	2009	1997	0	178	OV	TCGA-24-1546.d6eec9a6-7bfd-40e2-891e-0a3cd7759ace.pdf	TCGA	TCGA	A	46
TCGA-42-2589-01A	54	40.67.0	Nationwide Children's Hospital	TCGA-42-2589-F28045	99416484-a8e7-4141-8120-c9be36ef04db	TCGA-42-2589	Stage IIIC	22	3	0		ED758E1C-0A54-4EB8-9850-7D3A60528BAD			No	YES		Fine needle aspiration biopsy				YES	12	6	G3		2589		TUMOR FREE	YES	Complete Remission/Response	NO			42	1-10 mm		FALSE	2016	2010	2009	0	178	OV	TCGA-42-2589.07cceb21-4aca-4343-965e-81960a40cff2.pdf	TCGA	TCGA	A	54
TCGA-24-1430-01A	68	14.86.0	Nationwide Children's Hospital	TCGA-24-1430-F25966	a1fbfc62-641e-41cd-bebb-0044b8433a52	TCGA-24-1430	Stage IIIC	22	12	0	1	9EFD18E8-5130-462B-9343-193876427DAC			No	YES		Tumor resection					12	5	G3		1430	Other	WITH TUMOR	YES	Complete Remission/Response	NO			24	>20 mm		FALSE	2016	2009	2000	0	178	OV	TCGA-24-1430.d0f95ced-e33f-4796-a6a4-3030f8e21761.pdf	TCGA	TCGA	A	68
TCGA-13-1819-01A	59	27.69.0	Nationwide Children's Hospital	TCGA-13-1819-F24982	2ec4e86e-6a9d-414f-97c6-d306d094109e	TCGA-13-1819	Stage IIC	22	2	0		AADC985C-FF31-43AF-AE59-6291B761944B			No	YES		Tumor resection					12	6	G3		1819		WITH TUMOR	YES	Complete Remission/Response	NO			13	No Macroscopic disease		FALSE	2016	2009	2004	0		OV	TCGA-13-1819.27225767-34C2-48F2-A347-867FDDC907E9.pdf		TCGA	A	59
TCGA-13-1819-02A	59	27.69.0	Nationwide Children's Hospital	TCGA-13-1819-F24982	2ec4e86e-6a9d-414f-97c6-d306d094109e	TCGA-13-1819	Stage IIC	22	2	0		AADC985C-FF31-43AF-AE59-6291B761944B			No	YES		Tumor resection					12	6	G3		1819		WITH TUMOR	YES	Complete Remission/Response	NO			13	No Macroscopic disease		FALSE	2016	2009	2004	0		OV	TCGA-13-1819.EABB4610-CCE8-4DC5-A416-0FABFA634056.pdf		TCGA	A	59
TCGA-09-1670-01A	57	18.84.0	Nationwide Children's Hospital	TCGA-09-1670-F24309	80b17801-1c09-408a-bb5b-a95402c021c0	TCGA-09-1670	Stage IIIA	22	2	0		1EEAFC1D-DB9B-4A54-AC98-79D50C223936			No	YES		Tumor resection				NO	12	6	G3		1670		WITH TUMOR	YES	Complete Remission/Response	NO			9	No Macroscopic disease	NO	FALSE	2016	2009	2005	0	178	OV	TCGA-09-1670.5cc85cd9-99c4-4087-bdc5-8039b0369538.pdf	TCGA	TCGA	A	57
TCGA-24-1603-01A	53	15.83.0	Nationwide Children's Hospital	TCGA-24-1603-F26284	7aa0d9f9-ecbe-4159-89a9-08c599697834	TCGA-24-1603	Stage IIIB	22	13	0		DD4B9FDB-CFEA-4751-97FE-72F165E78E32			No	YES		Tumor resection					12	5	G3		1603		WITH TUMOR	YES	Complete Remission/Response	NO			24			FALSE	2016	2009	1996	0	178	OV	TCGA-24-1603.b5ea4cb8-5f2a-4a6d-88ed-f36c1b12e3f9.pdf	TCGA	TCGA	A	53
TCGA-24-2271-01A	55	24.76.0	Nationwide Children's Hospital	TCGA-24-2271-F26557	fd661ea5-f3fd-4b72-a100-02bd5ce517dc	TCGA-24-2271	Stage IIIC	22	5	0		96810A06-1A33-466C-81DB-CE45167F2D97			No	YES		Tumor resection				YES	12	4	G3		2271		WITH TUMOR	YES		NO			24	>20 mm	YES	FALSE	2016	2010	1999	0	178	OV	TCGA-24-2271.87d64a93-9b08-48a5-a26e-1cc4b5ac8bde.pdf	TCGA	TCGA	A	55
TCGA-24-2020-01A	67	21.74.0	Nationwide Children's Hospital	TCGA-24-2020-F26431	a3abbfc8-e286-4861-8709-fbe623ad55c4	TCGA-24-2020	Stage IIIC	22	1	0		BF791C12-97C5-433A-B454-5DF791721A7A			No	YES		Tumor resection					12	3	G3		2020		WITH TUMOR	YES	Complete Remission/Response	NO			24	1-10 mm		FALSE	2016	2010	1994	0	178	OV	TCGA-24-2020.4f529d42-acb0-4c02-bd0f-d4a650655df8.pdf	TCGA	TCGA	A	67
TCGA-24-2020-11A	67	21.74.0	Nationwide Children's Hospital	TCGA-24-2020-F26431	a3abbfc8-e286-4861-8709-fbe623ad55c4	TCGA-24-2020	Stage IIIC	22	1	0		BF791C12-97C5-433A-B454-5DF791721A7A			No	YES		Tumor resection					12	3	G3		2020		WITH TUMOR	YES	Complete Remission/Response	NO			24	1-10 mm		FALSE	2016	2010	1994	0	178	OV		TCGA	TCGA	A	67
TCGA-29-1776-01A	63	19.79.0	Nationwide Children's Hospital	TCGA-29-1776-F27409	fd4ab0eb-64c8-4130-b885-6ce0dabfa184	TCGA-29-1776	Stage IIIC	22	2	0	0	1FD4CF1E-07CD-480A-BBE0-B814C1B6A6AB			No	YES		Tumor resection					12	6	G3		1776	Post-Adjuvant Therapy	WITH TUMOR	YES	Stable Disease	NO			29	>20 mm		FALSE	2016	2009	2008	0	178	OV	TCGA-29-1776.eb6df66e-c6ee-4c63-889d-9f4b6ca170c7.pdf	TCGA	TCGA	A	63
TCGA-23-2081-01A	49	22.78.0	Nationwide Children's Hospital	TCGA-23-2081-F25781	3bed5a01-64cb-41cf-9ed8-4d91eecc4adf	TCGA-23-2081	Stage IV	22	20	0		587EAF4D-121C-4099-A323-D665D207CA31			No	YES		Tumor resection	ASHKENAZI			YES	12	11	G3		2081		WITH TUMOR	YES	Progressive Disease	NO			23	1-10 mm		FALSE	2016	2009	2000	0	178	OV	TCGA-23-2081.05dc597f-052a-461e-a67c-27dac0d10972.pdf	TCGA	TCGA	A	49
TCGA-36-2549-01A	54	40.67.0	Nationwide Children's Hospital	TCGA-36-2549-F27966	6c2295e6-1597-4bc3-b5a4-18a051398009	TCGA-36-2549	Stage IIC	22	18	0		66F0498B-FFD7-47DE-949A-4DF9565A9C16			No	YES		Tumor resection					12	8	G3		2549		TUMOR FREE	YES		NO			36	No Macroscopic disease		FALSE	2016	2010	2008	0	178	OV	TCGA-36-2549.42b18428-81f6-48d0-8a5f-fd08926128b1.pdf	TCGA	TCGA	A	54
TCGA-13-0900-01B	59	13.84.0	Nationwide Children's Hospital	TCGA-13-0900-F24708	62a46c9c-b36f-4c67-9dcd-7c820b5e8a3c	TCGA-13-0900	Stage IIIC	22	20	0		F1C56F7E-9E94-4235-90D9-EDCE330F4618			No	YES		Cytology (e.g. Peritoneal or pleural fluid)		60			12	3	G3		900	Pre-Adjuvant Therapy	TUMOR FREE	YES	Complete Remission/Response	NO			13			FALSE	2016	2009	2004	0		OV	TCGA-13-0900.27A4B579-9123-431C-95B6-FBC5CB5142C9.pdf		TCGA	B	59
TCGA-61-1740-01A	71	19.79.0	Nationwide Children's Hospital	TCGA-61-1740-F28198	0e3413d9-8c58-4ac6-a310-028165e36dcd	TCGA-61-1740	Stage IIIC	22	2	0	3	A2D6AE25-F7BA-47E2-93EB-E12F0295AF4C			No	YES		Tumor resection				YES	12	6	G3		1740	Pre-Adjuvant Therapy	WITH TUMOR	YES	Progressive Disease	NO			61	>20 mm	YES	FALSE	2016	2009	2005	0		OV	TCGA-61-1740.b87690ba-0cd2-458e-938f-553cd5ab6d84.pdf		TCGA	A	71
TCGA-61-1740-11A	71	19.79.0	Nationwide Children's Hospital	TCGA-61-1740-F28198	0e3413d9-8c58-4ac6-a310-028165e36dcd	TCGA-61-1740	Stage IIIC	22	2	0	3	A2D6AE25-F7BA-47E2-93EB-E12F0295AF4C			No	YES		Tumor resection				YES	12	6	G3		1740	Pre-Adjuvant Therapy	WITH TUMOR	YES	Progressive Disease	NO			61	>20 mm	YES	FALSE	2016	2009	2005	0		OV			TCGA	A	71
TCGA-13-1500-01A	71	14.86.0	Nationwide Children's Hospital	TCGA-13-1500-F24926	4ea742f9-e3d0-493b-bf36-ce751235de74	TCGA-13-1500	Stage IIIC	22	31	0		43D208E9-0819-415E-8378-4CBA4E534113			No	YES		Cytology (e.g. Peritoneal or pleural fluid)		80			12	3	G3		1500	Pre-Adjuvant Therapy	WITH TUMOR	YES	Partial Remission/Response	NO			13	11-20 mm		FALSE	2016	2009	2006	0	178	OV	TCGA-13-1500.BFC92139-677F-4AD6-93D4-B479B8121449.pdf	TCGA	TCGA	A	71
TCGA-04-1369-01A	53	40.67.0	Nationwide Children's Hospital	TCGA-04-1369-F24056	590a9f8c-922d-4d99-92b9-f7ed95f172b5	TCGA-04-1369	Stage IIIC	22	12	0	0	00091D85-E2AD-46D4-A6F4-369CB086A595			No	YES		Tumor resection					12	8	G2		1369	Pre-Adjuvant Therapy	WITH TUMOR	YES		NO			4	1-10 mm		FALSE	2016	2010	2004	0		OV	TCGA-04-1369.5C54C779-C561-4625-B8F0-029BE2D3C91B.pdf		TCGA	A	53
TCGA-04-1369-11A	53	40.67.0	Nationwide Children's Hospital	TCGA-04-1369-F24056	590a9f8c-922d-4d99-92b9-f7ed95f172b5	TCGA-04-1369	Stage IIIC	22	12	0	0	00091D85-E2AD-46D4-A6F4-369CB086A595			No	YES		Tumor resection					12	8	G2		1369	Pre-Adjuvant Therapy	WITH TUMOR	YES		NO			4	1-10 mm		FALSE	2016	2010	2004	0		OV			TCGA	A	53
TCGA-24-1425-01A	45	15.83.0	Nationwide Children's Hospital	TCGA-24-1425-F25946	4a3aabd7-413a-42fe-a1dd-5af7e3935ec3	TCGA-24-1425	Stage IIIC	22	12	0	0	04AECC84-88E8-479D-97BF-D122419076D8			No	YES		Tumor resection					12	5	G3		1425	Other	TUMOR FREE	YES	Complete Remission/Response	NO			24	1-10 mm		FALSE	2016	2009	2008	0	178	OV	TCGA-24-1425.06592570-be8f-49d4-a42f-068ad60efe34.pdf	TCGA	TCGA	A	45
TCGA-13-0883-01A	61	11.84.0	Nationwide Children's Hospital	TCGA-13-0883-F24646	0ad0a258-a395-4214-915d-499fb9671a1e	TCGA-13-0883	Stage IIIC	22	25	0		EC77A9FD-E347-49DF-A937-9A6A49734672			No	YES		Cytology (e.g. Peritoneal or pleural fluid)	ASHKENAZI				12	2	G3		883		WITH TUMOR	YES	Complete Remission/Response	NO			13	1-10 mm		FALSE	2016	2009	2002	0	178	OV	TCGA-13-0883.7AC6471C-1BA0-4AA5-9A2E-70413C9768F8.pdf	TCGA	TCGA	A	61
TCGA-29-1764-01A	49	18.84.0	Nationwide Children's Hospital	TCGA-29-1764-F27338	8de913c5-72f9-4108-b6ec-8add802932b2	TCGA-29-1764	Stage IIIC	22	2	0	0	52015B30-F533-4479-B0AA-061492C4A5E2			No	YES		Tumor resection					12	6	G2		1764	Other	WITH TUMOR	YES	Complete Remission/Response	NO			29	>20 mm		FALSE	2016	2009	2004	0	178	OV	TCGA-29-1764.3bae7a57-63d7-4770-a960-cd8f0749ca17.pdf	TCGA	TCGA	A	49
TCGA-13-0901-01A	41	13.84.0	Nationwide Children's Hospital	TCGA-13-0901-F24712	98ec4905-62a5-4fb5-9da0-a73e7e2b4368	TCGA-13-0901	Stage IIIC	22	20	0		CFA169E9-5A20-479E-A311-B1C434900C90			No	YES		Tumor resection		80			12	3	G3		901	Pre-Adjuvant Therapy	WITH TUMOR	YES	Complete Remission/Response	NO			13	>20 mm		FALSE	2016	2009	2004	0		OV	TCGA-13-0901.5613318C-D3D4-436D-B22F-BE8FC36D9686.pdf		TCGA	A	41
TCGA-13-0901-01B	41	13.84.0	Nationwide Children's Hospital	TCGA-13-0901-F24712	98ec4905-62a5-4fb5-9da0-a73e7e2b4368	TCGA-13-0901	Stage IIIC	22	20	0		CFA169E9-5A20-479E-A311-B1C434900C90			No	YES		Tumor resection		80			12	3	G3		901	Pre-Adjuvant Therapy	WITH TUMOR	YES	Complete Remission/Response	NO			13	>20 mm		FALSE	2016	2009	2004	0		OV	TCGA-13-0901.5613318C-D3D4-436D-B22F-BE8FC36D9686.pdf		TCGA	B	41
TCGA-13-0888-01A	78	11.84.0	Nationwide Children's Hospital	TCGA-13-0888-F24673	5da77845-7980-438e-b5bb-94e293431a72	TCGA-13-0888	Stage IIIC	22	25	0		6ACF3644-52F4-4F29-A466-72C44B0B0A40			No	YES		Tumor resection		80			12	2	G3		888	Pre-Adjuvant Therapy	TUMOR FREE	YES		NO			13	No Macroscopic disease		FALSE	2016	2009	2003	0	178	OV	TCGA-13-0888.DFDEBDE5-C16E-4B29-9986-8EB557648AC5.pdf	TCGA	TCGA	A	78
TCGA-29-A5NZ-01A	66	409.36.0	Nationwide Children's Hospital	TCGA-29-A5NZ-F59530	3BFD1FFC-178F-453E-9445-6C4AE268123F	TCGA-29-A5NZ	Stage IIIC	22	14	0		F8AF8313-2CA4-4384-ACC2-36DB8BD7C00D	Additional New Tumor Event		No	YES					NO		12	5	G3	No	A5NZ		WITH TUMOR	YES		NO			29			FALSE	2016	2014	2011	0	178	OV	TCGA-29-A5NZ.B7F69EE0-E844-434B-A76B-390590C85864.pdf	TCGA	TCGA	A	66
TCGA-57-1994-01A	63	21.74.0	Nationwide Children's Hospital	TCGA-57-1994-F28096	0c4a4165-8e20-496f-b731-9666c8c63d86	TCGA-57-1994		22	10	0		970FB928-902C-4A1B-9674-06F442FF718B			No	YES		Tumor resection					12	6			1994			NO		NO			57			FALSE	2016	2011	2004	0	178	OV	TCGA-57-1994.54c3dd01-b473-424f-987a-c5d6e972e9bb.pdf	TCGA	TCGA	A	63
TCGA-57-1994-11A	63	21.74.0	Nationwide Children's Hospital	TCGA-57-1994-F28096	0c4a4165-8e20-496f-b731-9666c8c63d86	TCGA-57-1994		22	10	0		970FB928-902C-4A1B-9674-06F442FF718B			No	YES		Tumor resection					12	6			1994			NO		NO			57			FALSE	2016	2011	2004	0	178	OV		TCGA	TCGA	A	63
TCGA-24-1105-01A	36	12.85.0	Nationwide Children's Hospital	TCGA-24-1105-F25844	da2b0e1e-ff62-4999-aa12-32768135104d	TCGA-24-1105	Stage IIIC	22	9	0		B2A9C6E9-F044-4A76-87F7-D29557BBF415			No	YES		Cytology (e.g. Peritoneal or pleural fluid)					12	3	G3		1105		WITH TUMOR	YES	Complete Remission/Response	NO			24	1-10 mm		FALSE	2016	2009	2001	0		OV	TCGA-24-1105.DE593AFC-BC21-4183-94A6-B8BA9931B70F.pdf		TCGA	A	36
TCGA-20-0991-01A	78	12.85.0	Nationwide Children's Hospital	TCGA-20-0991-F25530	974f709b-2b9a-4a59-86a5-15974cdd107b	TCGA-20-0991	Stage IIB	22	23	0	0	7FCDC168-3701-4688-9CE8-943FA805DC8A			No	YES		Tumor resection					12	2	G3		991	Post-Adjuvant Therapy	TUMOR FREE	YES	Complete Remission/Response	NO			20	No Macroscopic disease		FALSE	2016	2009	2006	0	178	OV	TCGA-20-0991.8FB04F5F-B278-4E3C-A88B-9597F7B93F6E.pdf	TCGA	TCGA	A	78
TCGA-61-1724-01A	47	21.74.0	Nationwide Children's Hospital	TCGA-61-1724-F28135	81734ce6-1983-4b83-a2ac-394d263fefb0	TCGA-61-1724	Stage IIIC	22	2	0		16481515-1C06-45A1-978E-E5167F94AB4B			No	YES		Tumor resection				YES	12	6	G3		1724		WITH TUMOR	YES	Progressive Disease	NO			61	No Macroscopic disease	YES	FALSE	2016	2009	2007	0		OV	TCGA-61-1724.ec0d70e7-672b-425b-a558-d233e0ef1779.pdf		TCGA	A	47
TCGA-61-1724-11A	47	21.74.0	Nationwide Children's Hospital	TCGA-61-1724-F28135	81734ce6-1983-4b83-a2ac-394d263fefb0	TCGA-61-1724	Stage IIIC	22	2	0		16481515-1C06-45A1-978E-E5167F94AB4B			No	YES		Tumor resection				YES	12	6	G3		1724		WITH TUMOR	YES	Progressive Disease	NO			61	No Macroscopic disease	YES	FALSE	2016	2009	2007	0		OV			TCGA	A	47
TCGA-61-1728-01A	59	21.74.0	Nationwide Children's Hospital	TCGA-61-1728-F28156	16d97d30-b99b-4b12-9913-cf03f002008d	TCGA-61-1728	Stage IV	22	2	0		E160CB96-D711-48D9-8F8C-69F57A719DDE			No	YES		Tumor resection				NO	12	6	G3		1728		TUMOR FREE	YES	Complete Remission/Response	NO			61	1-10 mm	NO	FALSE	2016	2009	2007	0		OV	TCGA-61-1728.7611c4d4-f58b-404e-93f1-949c865c9e12.pdf		TCGA	A	59
TCGA-61-1728-11A	59	21.74.0	Nationwide Children's Hospital	TCGA-61-1728-F28156	16d97d30-b99b-4b12-9913-cf03f002008d	TCGA-61-1728	Stage IV	22	2	0		E160CB96-D711-48D9-8F8C-69F57A719DDE			No	YES		Tumor resection				NO	12	6	G3		1728		TUMOR FREE	YES	Complete Remission/Response	NO			61	1-10 mm	NO	FALSE	2016	2009	2007	0		OV			TCGA	A	59
TCGA-13-2057-01A	59	40.67.0	Nationwide Children's Hospital	TCGA-13-2057-F24989	23aa1dcb-47f5-4846-9390-de68cc075309	TCGA-13-2057	Stage IIIC	22	1	0		96BC9C7D-4172-43E4-9E97-FC6F0B1FDD05			No	YES		Incisional Biopsy		60			12	2	G3		2057	Pre-Adjuvant Therapy	TUMOR FREE	YES	Complete Remission/Response	NO			13	No Macroscopic disease		FALSE	2016	2010	2008	0		OV	TCGA-13-2057.112EC7A2-A410-4D98-A974-BD6BF75E156F.pdf		TCGA	A	59
TCGA-24-1844-01A	64	19.79.0	Nationwide Children's Hospital	TCGA-24-1844-F26335	cdb065d3-625b-4540-9004-d6477da35365	TCGA-24-1844	Stage IIIC	22	2	0		8D6BE335-E6C7-4E32-BC6E-F057E54F0737			No	YES		Tumor resection					12	6	G3		1844			YES		NO			24	1-10 mm		FALSE	2016	2009	2009	0	178	OV	TCGA-24-1844.5fd30c3c-9734-40dd-b81e-ae3f364c8fa8.pdf	TCGA	TCGA	A	64
TCGA-29-1699-01A	57	18.84.0	Nationwide Children's Hospital	TCGA-29-1699-F41729	E35B9DF2-19B1-4DDB-BFE2-9C7D7E028D9E	TCGA-29-1699	Stage IIIC	22	20	0		1CA84C6B-F4C3-44F5-A810-14574B8C1E9D		Progressive Disease	No	YES		Tumor resection				YES	12	8	G3		1699								29	1-10 mm		FALSE	2016	2013	2004	0	178	OV	TCGA-29-1699.9e2cf2f9-c45c-4702-8b6f-565c59730036.pdf	TCGA	TCGA	A	57
TCGA-61-2113-01A	53	22.78.0	Nationwide Children's Hospital	TCGA-61-2113-F28479	58e8e9bc-2bf0-47e6-a806-3a51341022fb	TCGA-61-2113	Stage IIC	22	7	0		03AFE7BE-54A0-487B-9086-DFFE258D5A81			No	YES		Tumor resection				YES	12	12	G3		2113			YES		NO			61		YES	FALSE	2016	2009	1999	0		OV	TCGA-61-2113.d10e1b61-73c4-4ab7-bc4b-8c7827856602.pdf		TCGA	A	53
TCGA-61-2113-11A	53	22.78.0	Nationwide Children's Hospital	TCGA-61-2113-F28479	58e8e9bc-2bf0-47e6-a806-3a51341022fb	TCGA-61-2113	Stage IIC	22	7	0		03AFE7BE-54A0-487B-9086-DFFE258D5A81			No	YES		Tumor resection				YES	12	12	G3		2113			YES		NO			61		YES	FALSE	2016	2009	1999	0		OV			TCGA	A	53
TCGA-24-1464-01A	70	14.86.0	Nationwide Children's Hospital	TCGA-24-1464-F26022	77ea97ca-736c-4ab4-9670-0941b73c1bb3	TCGA-24-1464	Stage IIIC	22	23	0	1	833F9ACD-BD09-4B48-ABDE-54F72BAA95F1			No	YES		Tumor resection				YES	12	3	G3		1464	Post-Adjuvant Therapy	WITH TUMOR	YES		NO			24	>20 mm		FALSE	2016	2009	1998	0	178	OV	TCGA-24-1464.242047B0-E0E3-4BA3-A0DF-95887392602E.pdf	TCGA	TCGA	A	70
TCGA-61-2097-01A	71	22.78.0	Nationwide Children's Hospital	TCGA-61-2097-F28413	351a21ef-4b26-45db-93f0-92941df09685	TCGA-61-2097	Stage IIC	22	7	0		0B58FD05-0608-42DD-808B-68575349A109			No	YES		Tumor resection				YES	12	12	G2		2097		TUMOR FREE	YES	Complete Remission/Response	NO			61	1-10 mm	YES	FALSE	2016	2009	2003	0		OV	TCGA-61-2097.6d23149d-a9b0-422f-a560-bc1b4a3b99d6.pdf		TCGA	A	71
TCGA-61-2097-11A	71	22.78.0	Nationwide Children's Hospital	TCGA-61-2097-F28413	351a21ef-4b26-45db-93f0-92941df09685	TCGA-61-2097	Stage IIC	22	7	0		0B58FD05-0608-42DD-808B-68575349A109			No	YES		Tumor resection				YES	12	12	G2		2097		TUMOR FREE	YES	Complete Remission/Response	NO			61	1-10 mm	YES	FALSE	2016	2009	2003	0		OV			TCGA	A	71
TCGA-10-0927-01A	65	11.84.0	Nationwide Children's Hospital	TCGA-10-0927-F24420	086690da-aa4d-4658-a679-f871fa293b7c	TCGA-10-0927	Stage IIIC	22	6	0		43FD8901-ACFE-4FAC-BF9E-55600FFDF651			No	YES		Tumor resection					12	3	G2		927		WITH TUMOR	YES	Complete Remission/Response	NO			10	1-10 mm		FALSE	2016	2009	2000	0		OV	TCGA-10-0927.3d93f935-2a93-4987-99c6-0b75e2e59cd3.pdf		TCGA	A	65
TCGA-10-0927-11A	65	11.84.0	Nationwide Children's Hospital	TCGA-10-0927-F24420	086690da-aa4d-4658-a679-f871fa293b7c	TCGA-10-0927	Stage IIIC	22	6	0		43FD8901-ACFE-4FAC-BF9E-55600FFDF651			No	YES		Tumor resection					12	3	G2		927		WITH TUMOR	YES	Complete Remission/Response	NO			10	1-10 mm		FALSE	2016	2009	2000	0		OV			TCGA	A	65
TCGA-13-0908-01B	58	13.84.0	Nationwide Children's Hospital	TCGA-13-0908-F24739	93339bf4-f92d-41ed-bba7-29236a13ccd3	TCGA-13-0908	Stage IV	22	20	0		ED3610BB-1D9A-4DC5-B9CB-C2F444A22287			No	YES		Cytology (e.g. Peritoneal or pleural fluid)					12	3	G3		908		WITH TUMOR	YES	Complete Remission/Response	NO			13	1-10 mm		FALSE	2016	2009	2005	0		OV	TCGA-13-0908.AE735D44-31EA-4345-9B3E-E92C7F236569.pdf		TCGA	B	58
TCGA-24-1616-01A	56	15.83.0	Nationwide Children's Hospital	TCGA-24-1616-F26315	127c2b96-0ba3-4db7-8de7-af44da6aa3df	TCGA-24-1616	Stage IIIC	22	13	0		B910699A-B2D8-406D-8A33-241DF8E44711			No	YES		Tumor resection					12	5	G3		1616		WITH TUMOR	YES	Complete Remission/Response	NO			24	1-10 mm		FALSE	2016	2009	2001	0	178	OV	TCGA-24-1616.d8c764d9-0fe8-488e-8aa1-da73a8c10b01.pdf	TCGA	TCGA	A	56
TCGA-04-1364-01A	61	13.84.0	Nationwide Children's Hospital	TCGA-04-1364-F24028	4a04d83d-7ae1-45e0-81a1-55960afdf90b	TCGA-04-1364	Stage IIIC	22	26	0	1	84542289-D0B8-4BC5-B0D8-F41C9D76929A			No	YES		Tumor resection				NO	12	3	G3		1364	Preoperative	WITH TUMOR	YES	Progressive Disease	NO			4	1-10 mm		FALSE	2016	2009	2003	0	178	OV	TCGA-04-1364.CA87C9DF-D4ED-41BD-AEC9-B41C4FEC54A4.pdf	TCGA	TCGA	A	61
TCGA-31-1953-01A	52	21.74.0	Nationwide Children's Hospital	TCGA-31-1953-F27698	0b48f22b-fc99-4647-bd44-0e2a250c6d91	TCGA-31-1953	Stage IIIC	22	20	0	1	2AAA9C5C-D59B-4B41-BED2-45DD84F741FB			No	YES		Tumor resection				NO	12	10	G3		1953	Pre-Adjuvant Therapy	WITH TUMOR	YES	Progressive Disease	NO			31		NO	FALSE	2016	2009	2008	0	178	OV	TCGA-31-1953.c824400d-b062-4a04-b805-f717426d688e.pdf	TCGA	TCGA	A	52
TCGA-61-1911-01A	55	19.79.0	Nationwide Children's Hospital	TCGA-61-1911-F28260	722712b4-0368-42bd-9d7c-39f03d146e63	TCGA-61-1911	Stage IIA	22	1	0		AE7780DD-28EB-43F8-9A5B-488BE040A5C7			No	YES		Tumor resection				YES	12	10	G3		1911		WITH TUMOR	YES	Complete Remission/Response	NO			61		YES	FALSE	2016	2009	2005	0		OV	TCGA-61-1911.ba6325b4-af61-42cc-b84c-aacee9d7ecc8.pdf		TCGA	A	55
TCGA-61-1911-11A	55	19.79.0	Nationwide Children's Hospital	TCGA-61-1911-F28260	722712b4-0368-42bd-9d7c-39f03d146e63	TCGA-61-1911	Stage IIA	22	1	0		AE7780DD-28EB-43F8-9A5B-488BE040A5C7			No	YES		Tumor resection				YES	12	10	G3		1911		WITH TUMOR	YES	Complete Remission/Response	NO			61		YES	FALSE	2016	2009	2005	0		OV			TCGA	A	55
TCGA-VG-A8LO-01A	55	409.36.0	Nationwide Children's Hospital			TCGA-VG-A8LO	Stage IV	22		0		D5AC9B2E-3D92-4C2E-B918-4B7A3FA52F84			No	YES		Excisional Biopsy					12		GB	No	A8LO						YES	NO	VG	>20 mm		FALSE	2016		2013	0	178	OV	TCGA-VG-A8LO.6FF4C359-F127-44E6-A1A2-641D60A3665F.pdf	TCGA	TCGA	A	55
TCGA-23-1027-01A	48	12.85.0	Nationwide Children's Hospital	TCGA-23-1027-F25616	517a109a-a6a8-4855-837c-b8d6a48412d3	TCGA-23-1027	Stage IIIC	22	24	0		F40270CF-C86E-4AE0-9B20-2D73073BF064			No	YES		Tumor resection				YES	12	2	G3		1027			YES	Progressive Disease	NO			23	1-10 mm	YES	FALSE	2016	2009	2005	0	178	OV	TCGA-23-1027.568C3873-A64C-4D46-8001-EF3EC63750ED.pdf	TCGA	TCGA	A	48
TCGA-10-0931-01A	44	11.84.0	Nationwide Children's Hospital	TCGA-10-0931-F24440	c2b9ac2e-f094-4664-81f1-ba7e9a64ca33	TCGA-10-0931	Stage IIIC	22	6	0	1	427CA77D-28FB-4687-9950-B97CC5820801			No	YES		Tumor resection					12	3	G3		931	Preoperative	WITH TUMOR	YES	Complete Remission/Response	NO			10	1-10 mm	NO	FALSE	2016	2009	2002	0		OV	TCGA-10-0931.45d8f828-6dfb-4e68-8282-f2ee74671461.pdf		TCGA	A	44
TCGA-10-0931-11A	44	11.84.0	Nationwide Children's Hospital	TCGA-10-0931-F24440	c2b9ac2e-f094-4664-81f1-ba7e9a64ca33	TCGA-10-0931	Stage IIIC	22	6	0	1	427CA77D-28FB-4687-9950-B97CC5820801			No	YES		Tumor resection					12	3	G3		931	Preoperative	WITH TUMOR	YES	Complete Remission/Response	NO			10	1-10 mm	NO	FALSE	2016	2009	2002	0		OV			TCGA	A	44
TCGA-24-1923-01A	51	21.74.0	Nationwide Children's Hospital	TCGA-24-1923-F26379	a490cc6b-d715-4c9e-8039-8508af334257	TCGA-24-1923	Stage IIIC	22	19	0		E9ABD65E-3063-4993-9367-161B431C1138			No	YES		Incisional Biopsy				YES	12	2	G3		1923		WITH TUMOR	YES	Complete Remission/Response	NO			24	1-10 mm		FALSE	2016	2010	2001	0	178	OV	TCGA-24-1923.6ae8158a-e236-4cc0-88d2-50756216f0e7.pdf	TCGA	TCGA	A	51
TCGA-42-2582-01A	49	40.67.0	Nationwide Children's Hospital	TCGA-42-2582-F28027	eabede43-353b-4c49-bf74-35f7d76ef33d	TCGA-42-2582	Stage IIIC	22	3	0	1	1591E55D-651A-4401-87CD-0D2153FF6AB3			No	YES		Cytology (e.g. Peritoneal or pleural fluid)				YES	12	6	G3		2582		WITH TUMOR	YES	Stable Disease	NO			42	No Macroscopic disease		FALSE	2016	2010	2009	0		OV	TCGA-42-2582.04201F3C-F4FF-4F85-8C14-F1D754DAFDD6.pdf		TCGA	A	49
TCGA-29-1710-01A	54	18.84.0	Nationwide Children's Hospital	TCGA-29-1710-F27294	6a1d6bdf-cecf-4c60-a745-f3cf0ebcb1bb	TCGA-29-1710	Stage IIIC	22	2	0	0	C176377F-1CA5-4D8C-9CDB-FD2F11C0E5DA			No	YES		Tumor resection					12	6	G2		1710	Post-Adjuvant Therapy	WITH TUMOR	YES	Partial Remission/Response	NO			29	1-10 mm		FALSE	2016	2009	2006	0		OV	TCGA-29-1710.52a0d2ae-7467-40f0-b8f3-59812cfac52a.pdf		TCGA	A	54
TCGA-29-1710-02A	54	18.84.0	Nationwide Children's Hospital	TCGA-29-1710-F27294	6a1d6bdf-cecf-4c60-a745-f3cf0ebcb1bb	TCGA-29-1710	Stage IIIC	22	2	0	0	C176377F-1CA5-4D8C-9CDB-FD2F11C0E5DA			No	YES		Tumor resection					12	6	G2		1710	Post-Adjuvant Therapy	WITH TUMOR	YES	Partial Remission/Response	NO			29	1-10 mm		FALSE	2016	2009	2006	0		OV	TCGA-29-1710.4FD493D6-DAA8-497E-8EB2-ED2A97034B23.pdf		TCGA	A	54
TCGA-24-2289-01A	68	24.76.0	Nationwide Children's Hospital	TCGA-24-2289-F26578	1f1d7a75-371a-409e-abba-e228ad2397fc	TCGA-24-2289	Stage IV	22	16	0		62F725DC-D3E5-49D5-A63D-D73E57B9D2DC			No	YES		Cytology (e.g. Peritoneal or pleural fluid)					12	3	G3		2289		WITH TUMOR	YES	Complete Remission/Response	NO			24	>20 mm		FALSE	2016	2010	1997	0	178	OV	TCGA-24-2289.3c9bb67a-702f-4e9b-bd0f-c0ef8a5d237d.pdf	TCGA	TCGA	A	68
TCGA-61-1721-01A	38	21.74.0	Nationwide Children's Hospital	TCGA-61-1721-F28123	902be45d-0481-4e42-8dc7-10a185ca8ade	TCGA-61-1721	Stage IV	22	2	0		BC3E4793-584D-4AC1-9C29-90D539000772			Yes	YES		Excisional Biopsy				YES	12	6	G1		1721		TUMOR FREE	YES	Complete Remission/Response	NO			61		YES	FALSE	2016	2009	2008	0		OV	TCGA-61-1721.f44d906c-f069-45e6-9cc4-49eb0da74226.pdf		TCGA	A	38
TCGA-61-1721-11A	38	21.74.0	Nationwide Children's Hospital	TCGA-61-1721-F28123	902be45d-0481-4e42-8dc7-10a185ca8ade	TCGA-61-1721	Stage IV	22	2	0		BC3E4793-584D-4AC1-9C29-90D539000772			Yes	YES		Excisional Biopsy				YES	12	6	G1		1721		TUMOR FREE	YES	Complete Remission/Response	NO			61		YES	FALSE	2016	2009	2008	0		OV			TCGA	A	38
TCGA-30-1861-01A	74	21.74.0	Nationwide Children's Hospital			TCGA-30-1861	Stage IIIC	22		0		6F2DFB0B-63BE-4AA3-A225-71A209CE9917			No	YES		Tumor resection					12		G3		1861								30	1-10 mm		FALSE	2016		2002	0	178	OV	TCGA-30-1861.446be880-d1d8-4b63-b4d5-5aa0468ccafe.pdf	TCGA	TCGA	A	74
TCGA-13-0795-01A	66	9.82.0	Nationwide Children's Hospital	TCGA-13-0795-F24602	ca8e4422-c168-479c-a85b-b3b7807d6443	TCGA-13-0795	Stage IIIC	22	25	0		187BDA12-0BA1-46D5-81E1-70A158FBEF82			No	YES		Fine needle aspiration biopsy		80			12	2	G3		795	Pre-Adjuvant Therapy	WITH TUMOR	YES	Complete Remission/Response	NO			13	>20 mm		FALSE	2016	2009	2007	0	178	OV	TCGA-13-0795.B98206EC-73D1-404F-B497-BAD6C817D9B7.pdf	TCGA	TCGA	A	66
TCGA-04-1648-01A	57	19.79.0	Nationwide Children's Hospital	TCGA-04-1648-F24159	00200545-63d3-450e-82a8-e6edc4048449	TCGA-04-1648	Stage IIIC	22	2	0	0	C496A9A8-6C09-40F5-8C15-DE704C916ADB			No	YES		Cytology (e.g. Peritoneal or pleural fluid)					12	6	G2		1648	Pre-Adjuvant Therapy		YES		NO			4	1-10 mm		FALSE	2016	2009	2003	0		OV	TCGA-04-1648.B35F03FC-84CB-4468-9289-3DB91A6F913E.pdf		TCGA	A	57
TCGA-04-1648-11A	57	19.79.0	Nationwide Children's Hospital	TCGA-04-1648-F24159	00200545-63d3-450e-82a8-e6edc4048449	TCGA-04-1648	Stage IIIC	22	2	0	0	C496A9A8-6C09-40F5-8C15-DE704C916ADB			No	YES		Cytology (e.g. Peritoneal or pleural fluid)					12	6	G2		1648	Pre-Adjuvant Therapy		YES		NO			4	1-10 mm		FALSE	2016	2009	2003	0		OV			TCGA	A	57
TCGA-04-1347-01A	81	12.85.0	Nationwide Children's Hospital	TCGA-04-1347-F23961	930a5b42-2e0e-4912-901d-b712de302d38	TCGA-04-1347	Stage IV	22	26	0	0	4863081E-960B-4BA3-B579-CEDD67C2AACC			No	YES		Cytology (e.g. Peritoneal or pleural fluid)		100		NO	12	3	G3		1347	Preoperative	TUMOR FREE	YES	Complete Remission/Response	NO			4	No Macroscopic disease	NO	FALSE	2016	2009	2004	0		OV	TCGA-04-1347.18BFB10C-5EDC-4253-A2A8-93533CB4B471.pdf		TCGA	A	81
TCGA-04-1347-11A	81	12.85.0	Nationwide Children's Hospital	TCGA-04-1347-F23961	930a5b42-2e0e-4912-901d-b712de302d38	TCGA-04-1347	Stage IV	22	26	0	0	4863081E-960B-4BA3-B579-CEDD67C2AACC			No	YES		Cytology (e.g. Peritoneal or pleural fluid)		100		NO	12	3	G3		1347	Preoperative	TUMOR FREE	YES	Complete Remission/Response	NO			4	No Macroscopic disease	NO	FALSE	2016	2009	2004	0		OV			TCGA	A	81
TCGA-61-2613-01A	73	40.67.0	Nationwide Children's Hospital	TCGA-61-2613-F28500	656e7ee7-60c1-407e-abad-3db1ca8f547c	TCGA-61-2613	Stage IIIC	22	7	0		7797C9B7-51BB-4BB8-A659-10610F53256D			No	YES		Tumor resection					12	9	G3		2613		WITH TUMOR	YES	Stable Disease	NO			61	11-20 mm		FALSE	2016	2010	1998	0		OV	TCGA-61-2613.6d7a40b1-02f0-4d7e-b3e2-e467e404a241.pdf		TCGA	A	73
TCGA-61-2613-11A	73	40.67.0	Nationwide Children's Hospital	TCGA-61-2613-F28500	656e7ee7-60c1-407e-abad-3db1ca8f547c	TCGA-61-2613	Stage IIIC	22	7	0		7797C9B7-51BB-4BB8-A659-10610F53256D			No	YES		Tumor resection					12	9	G3		2613		WITH TUMOR	YES	Stable Disease	NO			61	11-20 mm		FALSE	2016	2010	1998	0		OV			TCGA	A	73
TCGA-13-2066-01A	49	40.67.0	Nationwide Children's Hospital	TCGA-13-2066-F25018	da230e2d-a08b-4cf3-8411-47128770411c	TCGA-13-2066	Stage IV	22	1	0		7C5EDC76-3C72-4909-AFC1-C8E1E6060E6F			No	YES		Tumor resection		80			12	2	G3		2066	Pre-Adjuvant Therapy	TUMOR FREE	YES	Complete Remission/Response	NO			13	1-10 mm		FALSE	2016	2010	2009	0		OV	TCGA-13-2066.BB154360-703B-4000-944B-2DC1D5FA957F.pdf		TCGA	A	49
TCGA-61-2087-01A	49	22.78.0	Nationwide Children's Hospital	TCGA-61-2087-F28372	bc37cd71-1aa4-4e1e-9286-b1a9a766f05e	TCGA-61-2087	Stage IC	22	8	0		5C56C59B-75DC-42C9-AEF3-8D45437CF645			No	YES		Tumor resection				NO	12	12	G3		2087		TUMOR FREE	YES	Complete Remission/Response	NO			61	No Macroscopic disease	NO	FALSE	2016	2009	2009	0		OV	TCGA-61-2087.fadb191f-2726-4afe-a146-1d912ff4b5b8.pdf		TCGA	A	49
TCGA-61-2087-11A	49	22.78.0	Nationwide Children's Hospital	TCGA-61-2087-F28372	bc37cd71-1aa4-4e1e-9286-b1a9a766f05e	TCGA-61-2087	Stage IC	22	8	0		5C56C59B-75DC-42C9-AEF3-8D45437CF645			No	YES		Tumor resection				NO	12	12	G3		2087		TUMOR FREE	YES	Complete Remission/Response	NO			61	No Macroscopic disease	NO	FALSE	2016	2009	2009	0		OV			TCGA	A	49
TCGA-25-1631-01A	73	17.81.0	Nationwide Children's Hospital	TCGA-25-1631-F26733	e5c704b8-3c25-452d-9629-1b554ad6dc1e	TCGA-25-1631	Stage IIIC	22	2	0		747AA459-8B1F-41F0-83D2-65B189AE18D7			No	YES		Tumor resection					12	6	G3		1631		TUMOR FREE	NO		NO			25	1-10 mm		FALSE	2016	2009	2002	0	178	OV	TCGA-25-1631.1C74F61E-1131-4782-8117-20C59B86D845.pdf	TCGA	TCGA	A	73
TCGA-29-2433-01A	61	40.67.0	Nationwide Children's Hospital	TCGA-29-2433-F27497	32b8eb59-b260-4b31-bd88-743cd3f87230	TCGA-29-2433	Stage IIIC	22	4	0		803F2D2C-3831-4654-A0B5-B628EBC5115D			No	YES		Tumor resection					12	6	G3		2433		TUMOR FREE	YES	Complete Remission/Response	NO			29	No Macroscopic disease		FALSE	2016	2010	2008	0		OV	TCGA-29-2433.A7C12225-FECB-496D-AD8E-40C7504128EC.pdf		TCGA	A	61
TCGA-04-1655-01A	49	18.84.0	Nationwide Children's Hospital	TCGA-04-1655-F24191	6fdc0964-ba27-42bc-bb14-ff4240c2b90e	TCGA-04-1655	Stage IIIB	22	2	0	0	B74AD461-2657-4BD9-860F-DDB1EEDCAB21			No	YES		Cytology (e.g. Peritoneal or pleural fluid)					12	6	G2		1655	Pre-Adjuvant Therapy		YES		NO			4	No Macroscopic disease		FALSE	2016	2009	1999	0	178	OV	TCGA-04-1655.D808763E-D67C-460C-B5D6-85CC5C1C05BC.pdf	TCGA	TCGA	A	49
TCGA-59-2351-01A	51	24.76.0	Nationwide Children's Hospital	TCGA-59-2351-F28104	714f1bfd-54f3-4a05-bbc7-3bc9bc5ace8e	TCGA-59-2351	Stage IIIC	22	29	0		554AD353-C9D7-4F05-B784-0E0E479C3838			No	YES		Tumor resection					12	1	G3		2351		TUMOR FREE		Complete Remission/Response		NO	YES	59	1-10 mm		FALSE	2016	2010	1999	0		OV	TCGA-59-2351.6cec74e9-4ad7-4c6d-abdd-36ba1573d6ad.pdf		TCGA	A	51
TCGA-23-2641-01A	85	40.67.0	Nationwide Children's Hospital	TCGA-23-2641-F25810	a0a46d22-1029-40b7-b01c-a0d2322c130b	TCGA-23-2641	Stage IIIC	22	9	0		3F31C182-DE23-4615-8FE9-7284B2577983			No	YES		Tumor resection				YES	12	12	G3		2641			YES		NO			23	1-10 mm		FALSE	2016	2009	2009	0	178	OV	TCGA-23-2641.0b8f79ba-dbf1-4978-9661-bb0b0dcc8768.pdf	TCGA	TCGA	A	85
TCGA-23-1031-01A	60	12.85.0	Nationwide Children's Hospital	TCGA-23-1031-F25649	2c5cf608-bf49-4d20-9963-e592a4b39096	TCGA-23-1031	Stage IV	22	23	0		1E2F2862-52A8-4EB0-B501-856E6E2BED45			No	YES		Tumor resection	ASHKENAZI				12	2	G3		1031		WITH TUMOR	YES	Partial Remission/Response	NO			23	1-10 mm		FALSE	2016	2009	2003	0		OV	TCGA-23-1031.6D440E0F-B290-48CB-8445-C268B444ADE1.pdf		TCGA	A	60
TCGA-13-1487-01A	74	14.86.0	Nationwide Children's Hospital	TCGA-13-1487-F24865	07b2d67b-3f42-45db-8fc3-334fad4ceaee	TCGA-13-1487	Stage IV	22	31	0		6788D936-BE1B-4CB7-9F34-D424277E9B27			No	YES		Tumor resection					12	3	GX		1487		WITH TUMOR	YES	Complete Remission/Response	NO			13			FALSE	2016	2009	2002	0	178	OV	TCGA-13-1487.30C193A0-7AB5-445D-AD37-3661A89DC06A.pdf	TCGA	TCGA	A	74
TCGA-10-0935-01A	68	11.84.0	Nationwide Children's Hospital	TCGA-10-0935-F24462	74b6de98-2a0e-4043-994a-8903a06b781e	TCGA-10-0935	Stage IIIC	22	6	0		99FE3C8A-2FF9-44D3-AC79-80414C435917			No	YES		Tumor resection				YES	12	3	G3		935		WITH TUMOR	YES		NO			10	1-10 mm	YES	FALSE	2016	2009	2003	0		OV	TCGA-10-0935.f9111190-c01e-4fe7-a1db-be0434f1365f.pdf		TCGA	A	68
TCGA-10-0935-11A	68	11.84.0	Nationwide Children's Hospital	TCGA-10-0935-F24462	74b6de98-2a0e-4043-994a-8903a06b781e	TCGA-10-0935	Stage IIIC	22	6	0		99FE3C8A-2FF9-44D3-AC79-80414C435917			No	YES		Tumor resection				YES	12	3	G3		935		WITH TUMOR	YES		NO			10	1-10 mm	YES	FALSE	2016	2009	2003	0		OV			TCGA	A	68
TCGA-24-2038-01A	68	22.78.0	Nationwide Children's Hospital	TCGA-24-2038-F26518	8fc55409-dfdb-43de-bd4e-9d1f31594ccc	TCGA-24-2038	Stage IIIA	22	19	0		1449289A-EAAB-4C42-AAF9-3CA72BCC7742			No	YES		Tumor resection					12	2	GB		2038		WITH TUMOR	NO	Complete Remission/Response	NO			24	1-10 mm		FALSE	2016	2010	2000	0	178	OV	TCGA-24-2038.82958234-9de0-429f-8e63-3e8891f1df81.pdf	TCGA	TCGA	A	68
TCGA-13-2059-01A	50	40.67.0	Nationwide Children's Hospital	TCGA-13-2059-F24993	c56f861f-aa37-426d-968e-651e12e8c707	TCGA-13-2059	Stage IIIC	22	1	0		6048294C-6877-4465-B8E9-4E95D9E4CE5A			No	YES		Cytology (e.g. Peritoneal or pleural fluid)		80			12	2	G3		2059	Pre-Adjuvant Therapy	TUMOR FREE	YES	Complete Remission/Response	NO			13	1-10 mm		FALSE	2016	2010	2009	0		OV	TCGA-13-2059.E3673116-F004-4011-A609-D8E1693DBA62.pdf		TCGA	A	50
TCGA-31-1946-01A	30	21.74.0	Nationwide Children's Hospital	TCGA-31-1946-F27679	5a829c07-1749-4281-9d01-caab3b1caf7c	TCGA-31-1946	Stage IIIC	22	20	0		25CF5DDA-43C3-4E90-99AC-F025BFF2C4BF			No	YES		Tumor resection				NO	12	10	G3		1946		WITH TUMOR	YES		NO			31	No Macroscopic disease	YES	FALSE	2016	2009	2006	0	178	OV	TCGA-31-1946.5ef31a8f-38e7-486b-8efc-99cd8c1ec06d.pdf	TCGA	TCGA	A	30
TCGA-04-1360-01A	65	13.84.0	Nationwide Children's Hospital	TCGA-04-1360-F24011	5f8f3a39-d1e6-4a2c-9f74-9c4eb792fa5f	TCGA-04-1360	Stage IA	22	26	0		5702C524-8170-4289-98C1-CE588E13051D			No	YES							12	3	G3		1360			YES		NO			4			FALSE	2016	2009	2005	0		OV	TCGA-04-1360.D215D37F-D04B-44BC-AF17-D3B8C804A3E9.pdf		TCGA	A	65
TCGA-04-1360-11A	65	13.84.0	Nationwide Children's Hospital	TCGA-04-1360-F24011	5f8f3a39-d1e6-4a2c-9f74-9c4eb792fa5f	TCGA-04-1360	Stage IA	22	26	0		5702C524-8170-4289-98C1-CE588E13051D			No	YES							12	3	G3		1360			YES		NO			4			FALSE	2016	2009	2005	0		OV			TCGA	A	65
TCGA-61-2610-01A	61	40.67.0	Nationwide Children's Hospital	TCGA-61-2610-F28484	f2bc30dc-be52-4d63-8e28-76c312eb84c6	TCGA-61-2610	Stage IIIC	22	7	0		ADB0D8FD-CBE0-442E-AA34-35A48BCFB644			No	YES		Tumor resection					12	9	G3		2610		WITH TUMOR	YES	Stable Disease	NO			61	11-20 mm		FALSE	2016	2010	1998	0		OV	TCGA-61-2610.a5914371-94ab-4079-a6ea-11c79e9db4a1.pdf		TCGA	A	61
TCGA-61-2610-02A	61	40.67.0	Nationwide Children's Hospital	TCGA-61-2610-F28484	f2bc30dc-be52-4d63-8e28-76c312eb84c6	TCGA-61-2610	Stage IIIC	22	7	0		ADB0D8FD-CBE0-442E-AA34-35A48BCFB644			No	YES		Tumor resection					12	9	G3		2610		WITH TUMOR	YES	Stable Disease	NO			61	11-20 mm		FALSE	2016	2010	1998	0		OV	TCGA-61-2610.361A67F5-2116-457D-988A-5B1E5D1A689B.pdf		TCGA	A	61
TCGA-61-2610-11A	61	40.67.0	Nationwide Children's Hospital	TCGA-61-2610-F28484	f2bc30dc-be52-4d63-8e28-76c312eb84c6	TCGA-61-2610	Stage IIIC	22	7	0		ADB0D8FD-CBE0-442E-AA34-35A48BCFB644			No	YES		Tumor resection					12	9	G3		2610		WITH TUMOR	YES	Stable Disease	NO			61	11-20 mm		FALSE	2016	2010	1998	0		OV			TCGA	A	61
TCGA-29-1774-01A	82	19.79.0	Nationwide Children's Hospital	TCGA-29-1774-F27391	19fa8c30-7468-4755-a242-b26569e255da	TCGA-29-1774	Stage IIIC	22	2	0	2	EFEB8CC1-C4C3-4959-8B6A-D3E27CFB483A			No	YES		Tumor resection					12	6	G3		1774		WITH TUMOR	YES	Progressive Disease	NO			29	>20 mm		FALSE	2016	2009	2008	0	178	OV	TCGA-29-1774.8d8dd2f0-09d8-42a2-84e0-4209e45e2330.pdf	TCGA	TCGA	A	82
TCGA-61-2111-01A	61	22.78.0	Nationwide Children's Hospital	TCGA-61-2111-F28467	273e554f-1bb2-4549-a9b8-c642b76e2458	TCGA-61-2111	Stage IV	22	7	0		4DA08013-FBCC-4FF9-A2BA-4DE98A52DA77			No	YES		Tumor resection					12	12	G3		2111		WITH TUMOR	YES	Complete Remission/Response	NO			61			FALSE	2016	2009	1998	0		OV	TCGA-61-2111.351930bc-ac4d-468e-9fe2-ba6f16c01444.pdf		TCGA	A	61
TCGA-61-2111-11A	61	22.78.0	Nationwide Children's Hospital	TCGA-61-2111-F28467	273e554f-1bb2-4549-a9b8-c642b76e2458	TCGA-61-2111	Stage IV	22	7	0		4DA08013-FBCC-4FF9-A2BA-4DE98A52DA77			No	YES		Tumor resection					12	12	G3		2111		WITH TUMOR	YES	Complete Remission/Response	NO			61			FALSE	2016	2009	1998	0		OV			TCGA	A	61
TCGA-61-1743-01A	53	21.74.0	Nationwide Children's Hospital	TCGA-61-1743-F28209	b213f402-12f7-443a-bce1-f344086505fb	TCGA-61-1743	Stage IIC	22	2	0		3AB519A9-E65D-456D-A971-6079EEA03D5B			No	YES		Tumor resection					12	6	G2		1743		WITH TUMOR	YES	Complete Remission/Response	NO			61	No Macroscopic disease		FALSE	2016	2009	2004	0		OV	TCGA-61-1743.190b258b-d756-4872-b5f4-53c2d10e86b1.pdf		TCGA	A	53
TCGA-61-1743-11A	53	21.74.0	Nationwide Children's Hospital	TCGA-61-1743-F28209	b213f402-12f7-443a-bce1-f344086505fb	TCGA-61-1743	Stage IIC	22	2	0		3AB519A9-E65D-456D-A971-6079EEA03D5B			No	YES		Tumor resection					12	6	G2		1743		WITH TUMOR	YES	Complete Remission/Response	NO			61	No Macroscopic disease		FALSE	2016	2009	2004	0		OV			TCGA	A	53
TCGA-04-1336-01A	55	12.85.0	Nationwide Children's Hospital	TCGA-04-1336-F23926	12a042d9-c0ed-4d91-bdd8-41e8aefd19ee	TCGA-04-1336	Stage IIIB	22	26	0		62F32FA5-6EFB-4978-9B0A-B01BE1C944E6			No	YES		Tumor resection				NO	12	3	G3		1336		TUMOR FREE	YES	Complete Remission/Response	NO			4	No Macroscopic disease		FALSE	2016	2009	2005	0		OV	TCGA-04-1336.D66DA590-83E1-4607-8806-6402DF3F3385.pdf		TCGA	A	55
TCGA-04-1336-11A	55	12.85.0	Nationwide Children's Hospital	TCGA-04-1336-F23926	12a042d9-c0ed-4d91-bdd8-41e8aefd19ee	TCGA-04-1336	Stage IIIB	22	26	0		62F32FA5-6EFB-4978-9B0A-B01BE1C944E6			No	YES		Tumor resection				NO	12	3	G3		1336		TUMOR FREE	YES	Complete Remission/Response	NO			4	No Macroscopic disease		FALSE	2016	2009	2005	0		OV			TCGA	A	55
TCGA-24-0982-01A	77	12.85.0	Nationwide Children's Hospital	TCGA-24-0982-F25900	ac8e6667-9f37-442b-9a6e-6497824d60a9	TCGA-24-0982	Stage IIIC	22	10	0		BBF3F896-6702-4C6D-B317-4CEEB8AD25F4			No	YES		Cytology (e.g. Peritoneal or pleural fluid)					12	3	G3		982		WITH TUMOR	YES	Complete Remission/Response	NO			24	1-10 mm		FALSE	2016	2009	2003	0	178	OV	TCGA-24-0982.75BE9FE6-5606-4F29-A08F-69E3F50912D0.pdf	TCGA	TCGA	A	77
TCGA-13-1511-01A	52	14.86.0	Nationwide Children's Hospital	TCGA-13-1511-F24965	4b9ab047-2f5e-4454-8f69-f40a45d563cf	TCGA-13-1511	Stage IV	22	31	0		E2E52823-971C-4451-AD6F-6AB0FFB48C47			No	YES		Cytology (e.g. Peritoneal or pleural fluid)		60			12	3	G3		1511	Pre-Adjuvant Therapy	WITH TUMOR	YES	Partial Remission/Response	NO			13	>20 mm		FALSE	2016	2009	2008	0	178	OV	TCGA-13-1511.CD73F0B8-0B90-40D1-B6FE-6046F84E9AB0.pdf	TCGA	TCGA	A	52
TCGA-31-1944-01A	47	21.74.0	Nationwide Children's Hospital	TCGA-31-1944-F27668	d1397f20-f35b-48a1-8d55-fdf484d16766	TCGA-31-1944	Stage IIIC	22	19	0		F80972F3-1236-4E94-BF60-C976DEFA33AE			No	YES		Tumor resection				YES	12	10	G3		1944		WITH TUMOR	YES	Complete Remission/Response	NO			31	No Macroscopic disease	YES	FALSE	2016	2009	2005	0	178	OV	TCGA-31-1944.bd7361f7-07c1-4be8-92c6-4f0a3dea99b2.pdf	TCGA	TCGA	A	47
TCGA-23-1116-01A	83	12.85.0	Nationwide Children's Hospital	TCGA-23-1116-F25747	e5378114-5a3c-43f3-9de2-0e3a86b3c462	TCGA-23-1116	Stage IIIC	22	20	0		ED23EBF9-7DD2-4CE3-8350-A4BA9F76CD6E			No	YES		Tumor resection	ASHKENAZI			YES	12	2	G3		1116			YES	Complete Remission/Response	NO			23	>20 mm	YES	FALSE	2016	2009	2008	0	178	OV	TCGA-23-1116.d39c8f94-c4f0-4166-864b-912d7535f2b6.pdf	TCGA	TCGA	A	83
TCGA-13-2060-01A	51	24.76.0	Nationwide Children's Hospital	TCGA-13-2060-F24998	970fa6e8-453c-4cff-b1e0-f5cadfc60973	TCGA-13-2060	Stage IV	22	16	0		55837AD7-274D-4568-91AF-326E306CA421			No	YES		Cytology (e.g. Peritoneal or pleural fluid)		80			12	12	G3		2060	Pre-Adjuvant Therapy	TUMOR FREE	YES	Complete Remission/Response	NO			13	1-10 mm		FALSE	2016	2009	2009	0	178	OV	TCGA-13-2060.F6986C14-4627-424E-81C5-74E1CE38D52D.pdf	TCGA	TCGA	A	51
TCGA-24-1463-01A	70	14.86.0	Nationwide Children's Hospital	TCGA-24-1463-F26009	9b5f38dd-e6ee-4d19-af8b-c1a46f8b00c0	TCGA-24-1463	Stage IIIC	22	16	0		9DF7A0FE-E829-4AB9-A1F0-380A7117D8D2			No	YES		Tumor resection					12	4	G3		1463		WITH TUMOR	YES	Complete Remission/Response	NO			24	>20 mm		FALSE	2016	2009	2000	0	178	OV	TCGA-24-1463.864CB084-569A-47F0-A83D-F3FA649A6B00.pdf	TCGA	TCGA	A	70
TCGA-24-2026-01A	79	21.74.0	Nationwide Children's Hospital	TCGA-24-2026-F26456	69ced7f3-1e11-4515-89e8-2e5e148f5271	TCGA-24-2026	Stage IIIC	22	15	0		C2A3CDAF-85C8-4F05-B395-0F35E794B98C			No	YES		Tumor resection				YES	12	3	G3		2026			YES		NO			24	>20 mm		FALSE	2016	2010	1995	0	178	OV	TCGA-24-2026.7fc3cf2f-b132-4dce-b16a-2b4a1162da14.pdf	TCGA	TCGA	A	79
TCGA-13-0766-01A	42	9.82.0	Nationwide Children's Hospital	TCGA-13-0766-F24567	6f218d11-5224-464e-a2ee-d18e3eaf0dc5	TCGA-13-0766	Stage IIIC	22	24	0		F4C00805-7D52-4E74-A409-6F76ACC43605			No	YES		Tumor resection					12	2	G3		766		WITH TUMOR	YES	Complete Remission/Response	NO			13	1-10 mm		FALSE	2016	2009	2006	0	178	OV	TCGA-13-0766.7F283E4B-70F9-4834-866C-B91024C74EA3.pdf	TCGA	TCGA	A	42
TCGA-25-1320-01A	65	13.84.0	Nationwide Children's Hospital	TCGA-25-1320-F26664	96391cfa-b15a-41b8-9967-3af1db0693fc	TCGA-25-1320	Stage IIIC	22	27	0		C59E1B1B-BF90-4CA9-9D62-4C7C824FE494			No	YES		Tumor resection					12	3	G3		1320		WITH TUMOR	YES	Progressive Disease	NO			25	1-10 mm		FALSE	2016	2009	2001	0		OV	TCGA-25-1320.AF68EF8D-A31D-453B-8083-CF6B9EE4E838.pdf		TCGA	A	65
TCGA-24-2033-01A	87	22.78.0	Nationwide Children's Hospital	TCGA-24-2033-F26490	803d2c06-fa19-4069-8e38-943eb8afc387	TCGA-24-2033	Stage IIIC	22	15	0		84787C68-C68A-448B-AAF0-DCAE5DBFD4AA			No	YES		Tumor resection					12	3	G3		2033		WITH TUMOR	YES	Partial Remission/Response	NO			24	>20 mm		FALSE	2016	2010	1995	0	178	OV	TCGA-24-2033.c804dedf-5495-4051-b87f-974afe4d5718.pdf	TCGA	TCGA	A	87
TCGA-09-2053-01C	72	22.78.0	Nationwide Children's Hospital	TCGA-09-2053-F24384	634220c4-f1be-44e0-b294-0277c24ff97d	TCGA-09-2053	Stage IIIC	22	2	0		F194AD8C-CCD9-44DC-9FDB-6099CDFE53EF			No	YES		Tumor resection				NO	12	11	G3		2053		TUMOR FREE	YES	Complete Remission/Response	NO			9	No Macroscopic disease	NO	FALSE	2016	2009	2005	0	178	OV	TCGA-09-2053.0d28e549-3ed0-4a22-bac7-9cbe24e44f53.pdf	TCGA	TCGA	C	72
TCGA-25-1871-01A	70	21.74.0	Nationwide Children's Hospital	TCGA-25-1871-F26769	797eae07-f777-48e4-a573-c5cbad320184	TCGA-25-1871	Stage IIIC	22	2	0		DB058F70-7A0C-498C-9B8C-C33E7C314AB2			No	YES		Tumor resection					12	6	G3		1871		WITH TUMOR	YES	Progressive Disease	NO			25	11-20 mm		FALSE	2016	2009	1993	0	178	OV	TCGA-25-1871.737827A6-C99E-49BE-90AD-004FE8DF11F1.pdf	TCGA	TCGA	A	70
TCGA-24-1557-01A	49	17.81.0	Nationwide Children's Hospital	TCGA-24-1557-F26194	300786cc-f4e9-45c3-8987-c78cb62f21ea	TCGA-24-1557	Stage IIIC	22	2	0		68822B57-7200-4422-A6FB-350C31E18140			No	YES		Tumor resection					12	6	G3		1557		WITH TUMOR	YES	Partial Remission/Response	NO			24	>20 mm		FALSE	2016	2009	2000	0	178	OV	TCGA-24-1557.ec04339c-f1ae-4519-bddf-e60cc1f30d52.pdf	TCGA	TCGA	A	49
TCGA-30-1718-01A	44	18.84.0	Nationwide Children's Hospital	TCGA-30-1718-F27534	634effee-a1bd-4dd7-a813-4f04f2c4a872	TCGA-30-1718	Stage IIIC	22	2	0		5FC58ABB-112F-4A65-BEC6-F8D78C32302D			No	YES		Tumor resection				NO	12	6	G3		1718		WITH TUMOR	YES		NO			30	1-10 mm	NO	FALSE	2016	2009	2002	0		OV	TCGA-30-1718.078da76a-b9f5-40d0-9a57-04c306ade36a.pdf		TCGA	A	44
TCGA-36-1571-01A	53	17.81.0	Nationwide Children's Hospital	TCGA-36-1571-F27862	00574d51-b04f-42c8-ba1a-f4d8af2e4ebd	TCGA-36-1571	Stage IIIB	22	2	0		F61D4B60-7A5D-4F03-9485-3C9A965F0BA0			No	YES		Tumor resection				NO	12	6	G3		1571		WITH TUMOR	YES	Complete Remission/Response	NO			36	No Macroscopic disease	NO	FALSE	2016	2009	2007	0	178	OV	TCGA-36-1571.cee6fb75-8fcc-4347-824e-b00b96e6e481.pdf	TCGA	TCGA	A	53
TCGA-24-1614-01A	57	15.83.0	Nationwide Children's Hospital	TCGA-24-1614-F26306	2e7f89f0-bf3f-4bb8-b6ac-2bb6fb323440	TCGA-24-1614	Stage IIIC	22	13	0		A895D621-24C5-4847-80EE-2B45480B4829			No	YES		Tumor resection		100			12	5	G3		1614	Post-Adjuvant Therapy	WITH TUMOR	YES	Complete Remission/Response	NO			24	1-10 mm		FALSE	2016	2009	2001	0	178	OV	TCGA-24-1614.4e371c15-c0d1-454a-997d-dfbe98b02f7e.pdf	TCGA	TCGA	A	57
TCGA-13-0897-01A	54	11.84.0	Nationwide Children's Hospital	TCGA-13-0897-F24700	575c5f5c-ba76-49e9-8a0b-fe1f1223bd4d	TCGA-13-0897	Stage IIIC	22	25	0		FBFA8937-BCB1-4E17-9110-4F5B9A26D413			No	YES		Cytology (e.g. Peritoneal or pleural fluid)	ASHKENAZI	80			12	2	G3		897	Pre-Adjuvant Therapy	WITH TUMOR	YES	Complete Remission/Response	NO			13	1-10 mm		FALSE	2016	2009	2004	0		OV	TCGA-13-0897.058A5354-D36C-4398-AC2C-12447FDB0966.pdf		TCGA	A	54
TCGA-23-1111-01A	63	19.79.0	Nationwide Children's Hospital	TCGA-23-1111-F25672	5e8299c1-4db5-4867-afc7-db96e4f3fe68	TCGA-23-1111	Stage IIIC	22	2	0		BA4E52EF-5757-4206-BE86-ECDAC1034C08			No	YES		Tumor resection				YES	12	6	G3		1111			YES		NO			23	>20 mm		FALSE	2016	2009	2008	0		OV	TCGA-23-1111.ba3ae03c-74d4-4b5f-849f-71466bae7c0e.pdf		TCGA	A	63
TCGA-29-1701-01A	56	18.84.0	Nationwide Children's Hospital	TCGA-29-1701-F27243	54915dda-c60b-4540-8ba8-7325a9fe50c7	TCGA-29-1701	Stage IIIC	22	2	0	1	EC8484F1-98C3-4382-9729-B4B1E6ABE34D			No	YES		Tumor resection				YES	12	6	G3		1701	Post-Adjuvant Therapy	WITH TUMOR	NO	Partial Remission/Response	NO			29		YES	FALSE	2016	2009	2004	0	178	OV	TCGA-29-1701.f7568046-b77a-4654-9f94-8978bd3e22c4.pdf	TCGA	TCGA	A	56
TCGA-13-0797-01A	49	9.82.0	Nationwide Children's Hospital	TCGA-13-0797-F24606	7a9f7b35-642f-4607-89fb-d55ba2600b53	TCGA-13-0797	Stage IIIC	22	25	0		BF5E325F-A5DB-465B-86F7-B0D93E023937			No	YES		Tumor resection		80			12	2	G3		797	Pre-Adjuvant Therapy	TUMOR FREE	YES	Complete Remission/Response	NO			13	1-10 mm		FALSE	2016	2009	2008	0	178	OV	TCGA-13-0797.84ED21CA-E018-44C5-86E4-57927ABBCC9A.pdf	TCGA	TCGA	A	49
TCGA-25-1315-01A	50	13.84.0	Nationwide Children's Hospital	TCGA-25-1315-F26639	5f76897a-afa8-4e00-a593-08ad2e7a93d7	TCGA-25-1315	Stage IIIC	22	27	0		17C20316-639D-42F5-8CEE-719B7632C4DD			No	YES		Tumor resection					12	3	G3		1315		WITH TUMOR	YES	Partial Remission/Response	NO			25	1-10 mm		FALSE	2016	2009	2000	0	178	OV	TCGA-25-1315.486E22A0-A224-4471-BA52-9F52E021B131.pdf	TCGA	TCGA	A	50
TCGA-61-1900-01A	51	19.79.0	Nationwide Children's Hospital	TCGA-61-1900-F28221	8b7bebba-673b-4d44-b33d-6a5d7409982f	TCGA-61-1900	Stage IIIB	22	1	0		CDD0F345-21A5-4882-9358-D6905211032C			No	YES		Cytology (e.g. Peritoneal or pleural fluid)				NO	12	10	G3		1900		TUMOR FREE	YES	Stable Disease	NO			61	No Macroscopic disease	NO	FALSE	2016	2009	2008	0	178	OV	TCGA-61-1900.b0dd202d-16dc-42ec-ad83-6f02b37b919f.pdf	TCGA	TCGA	A	51
TCGA-61-1900-11A	51	19.79.0	Nationwide Children's Hospital	TCGA-61-1900-F28221	8b7bebba-673b-4d44-b33d-6a5d7409982f	TCGA-61-1900	Stage IIIB	22	1	0		CDD0F345-21A5-4882-9358-D6905211032C			No	YES		Cytology (e.g. Peritoneal or pleural fluid)				NO	12	10	G3		1900		TUMOR FREE	YES	Stable Disease	NO			61	No Macroscopic disease	NO	FALSE	2016	2009	2008	0	178	OV		TCGA	TCGA	A	51
TCGA-23-2649-01A	60	40.67.0	Nationwide Children's Hospital	TCGA-23-2649-F25822	62d9fa88-d505-4cf2-b3f5-6512e940dba6	TCGA-23-2649	Stage IIIC	22	9	0		2BC68F20-60DC-480F-8BDA-7BDD0FE20DA4			No	YES		Tumor resection				YES	12	12	G3		2649			YES		NO			23	1-10 mm	YES	FALSE	2016	2009	2009	0		OV	TCGA-23-2649.7a0bd8e4-1c7b-4bbc-bddc-e06902fc4db5.pdf		TCGA	A	60
TCGA-42-2591-01A	51	40.67.0	Nationwide Children's Hospital	TCGA-42-2591-F28054	a92c90e0-1d55-4feb-8fc8-c2bd25153893	TCGA-42-2591	Stage IIIC	22	3	0		98C1FC3F-BFE5-46C6-B2B7-EC0A116C9184			No	YES		Tumor resection				YES	12	6	GX		2591		TUMOR FREE	YES	Complete Remission/Response	NO			42	No Macroscopic disease		FALSE	2016	2010	2009	0	178	OV	TCGA-42-2591.f4c9e6c0-c6bf-4793-a5de-c85c347b4097.pdf	TCGA	TCGA	A	51
TCGA-24-1467-01A	51	14.86.0	Nationwide Children's Hospital	TCGA-24-1467-F26039	0b7db63c-a9e8-47c4-8459-b34e4260d092	TCGA-24-1467	Stage IIIC	22	16	0		C09F4CB1-9201-40EE-A0AE-674134DBF51D			No	YES		Tumor resection				YES	12	4	G3		1467		WITH TUMOR	YES	Complete Remission/Response	NO			24	1-10 mm		FALSE	2016	2009	1998	0	178	OV	TCGA-24-1467.6949EFBE-C2EA-4767-B194-2343254F2752.pdf	TCGA	TCGA	A	51
TCGA-24-1436-01A	57	14.86.0	Nationwide Children's Hospital	TCGA-24-1436-F26004	cc0a65c7-68c1-48e5-8e0a-7fc5a09d1317	TCGA-24-1436	Stage IIIC	22	12	0		AC979E85-0A94-4276-BBA7-21684C1FDF83			No	YES		Tumor resection				YES	12	5	G3		1436		WITH TUMOR	YES	Partial Remission/Response	NO			24	1-10 mm		FALSE	2016	2009	1999	0	178	OV	TCGA-24-1436.621d3f29-b555-4767-83dd-a6989af0be12.pdf	TCGA	TCGA	A	57
TCGA-29-2435-01A	78	40.67.0	Nationwide Children's Hospital	TCGA-29-2435-F27510	7e45664f-cd17-468b-a8c8-fdb76b752062	TCGA-29-2435	Stage IV	22	7	0		E45D9B73-9B56-4EA7-BD59-74BDB8D6F3E8			No	YES		Tumor resection					12	6	G3		2435			YES					29	11-20 mm		FALSE	2016	2010	2009	0		OV	TCGA-29-2435.6EF128AE-31B6-483A-B0DD-9626CEEC278E.pdf		TCGA	A	78
TCGA-13-1504-01A	68	14.86.0	Nationwide Children's Hospital	TCGA-13-1504-F24935	7c17b972-4f30-4f6f-8771-949a26381448	TCGA-13-1504	Stage IIIC	22	31	0		0E95373C-1F33-49DE-8E0B-C3EE32619AFD			No	YES		Tumor resection		60			12	3	G3		1504	Pre-Adjuvant Therapy	TUMOR FREE	YES	Complete Remission/Response	NO			13			FALSE	2016	2009	2007	0	178	OV	TCGA-13-1504.DB8A8258-9893-4968-A91B-5D9D319D0585.pdf	TCGA	TCGA	A	68
TCGA-61-1904-01A	60	19.79.0	Nationwide Children's Hospital	TCGA-61-1904-F28236	babf7376-e2bc-4165-acda-25c8f38e15ca	TCGA-61-1904	Stage IIIC	22	1	0		AF998555-8617-40A2-9468-621013DA3940			No	YES		Tumor resection				NO	12	10	G3		1904		TUMOR FREE	YES	Complete Remission/Response	NO			61	1-10 mm	NO	FALSE	2016	2009	2007	0		OV	TCGA-61-1904.f2276820-0d2e-45af-88ad-33db5a563a40.pdf		TCGA	A	60
TCGA-61-1904-11A	60	19.79.0	Nationwide Children's Hospital	TCGA-61-1904-F28236	babf7376-e2bc-4165-acda-25c8f38e15ca	TCGA-61-1904	Stage IIIC	22	1	0		AF998555-8617-40A2-9468-621013DA3940			No	YES		Tumor resection				NO	12	10	G3		1904		TUMOR FREE	YES	Complete Remission/Response	NO			61	1-10 mm	NO	FALSE	2016	2009	2007	0		OV			TCGA	A	60
TCGA-13-0726-01A	55	9.82.0	Nationwide Children's Hospital	TCGA-13-0726-F24515	b95035b9-c865-4fe8-88c3-f5723ea3ad15	TCGA-13-0726	Stage IIIC	22	24	0		CFA282E0-3E44-4AB4-8AED-5BFCA983F23E			No	YES		Tumor resection					12	2	GX		726		WITH TUMOR	YES	Complete Remission/Response	NO			13	1-10 mm		FALSE	2016	2009	2002	0		OV	TCGA-13-0726.7165A995-69AE-4D74-9437-02C4730701C1.pdf		TCGA	A	55
TCGA-61-1901-01A	65	19.79.0	Nationwide Children's Hospital	TCGA-61-1901-F28226	ba0241ae-e66a-4fa9-8fb4-310aca8c7c68	TCGA-61-1901	Stage IV	22	1	0		19744F16-C6ED-4191-AB21-50AD46562ADB			No	YES		Cytology (e.g. Peritoneal or pleural fluid)				YES	12	10	G3		1901		WITH TUMOR	YES	Stable Disease	NO			61		YES	FALSE	2016	2009	2008	0	178	OV	TCGA-61-1901.bf0681ba-341e-4c73-8081-7400740ffcb3.pdf	TCGA	TCGA	A	65
TCGA-61-1901-11A	65	19.79.0	Nationwide Children's Hospital	TCGA-61-1901-F28226	ba0241ae-e66a-4fa9-8fb4-310aca8c7c68	TCGA-61-1901	Stage IV	22	1	0		19744F16-C6ED-4191-AB21-50AD46562ADB			No	YES		Cytology (e.g. Peritoneal or pleural fluid)				YES	12	10	G3		1901		WITH TUMOR	YES	Stable Disease	NO			61		YES	FALSE	2016	2009	2008	0	178	OV		TCGA	TCGA	A	65
TCGA-09-0367-01A	67	9.82.0	Nationwide Children's Hospital	TCGA-09-0367-F24212	76060e1e-8ff9-4936-8b9a-5dd98ffb89b3	TCGA-09-0367	Stage IIIC	22	4	0		1485B74E-D8D3-4DFB-89AF-6763B7C8DDB0			No	YES		Tumor resection				YES	12	3	G3		367		WITH TUMOR	YES	Progressive Disease	NO			9	1-10 mm	YES	FALSE	2016	2009	2001	0		OV	TCGA-09-0367.8a24fe8a-9f7f-4fbf-86c7-704427ccaf89.pdf		TCGA	A	67
TCGA-25-1317-01A	66	13.84.0	Nationwide Children's Hospital	TCGA-25-1317-F26651	72ae7e80-c25a-4051-86da-8d77657354e5	TCGA-25-1317	Stage IIIC	22	27	0		5899A7F9-B674-429A-9316-C6B8E05D12BA			No	YES		Tumor resection					12	3	G3		1317			YES		NO			25			FALSE	2016	2009	2000	0	178	OV	TCGA-25-1317.5DC53520-0991-42B6-B10D-0D62C3F92BAD.pdf	TCGA	TCGA	A	66
TCGA-13-1506-01A	45	14.86.0	Nationwide Children's Hospital	TCGA-13-1506-F24944	c38894f1-b486-48fd-acc2-f53027cb3ffa	TCGA-13-1506	Stage IIIC	22	31	0		8FBD6573-4004-4E5B-A95E-F084424DB7CE			No	YES		Tumor resection		80			12	3	G3		1506	Pre-Adjuvant Therapy	TUMOR FREE	YES	Complete Remission/Response	NO			13			FALSE	2016	2009	2008	0	178	OV	TCGA-13-1506.88E423FF-4070-4F01-A0B0-41B45443E762.pdf	TCGA	TCGA	A	45
TCGA-25-1623-01A	71	17.81.0	Nationwide Children's Hospital	TCGA-25-1623-F26707	3089d69d-a5cf-47d4-ae07-46478224b106	TCGA-25-1623	Stage IV	22	2	0		8F2305BD-1CE5-4A13-AC8B-841873148F91			No	YES		Tumor resection					12	6	G3		1623		WITH TUMOR	YES	Complete Remission/Response	NO			25	No Macroscopic disease		FALSE	2016	2009	2006	0	178	OV	TCGA-25-1623.A57CB221-076A-4EE5-8C77-D1E33070597C.pdf	TCGA	TCGA	A	71
TCGA-13-1481-01A	76	14.86.0	Nationwide Children's Hospital	TCGA-13-1481-F24843	ad6484b6-fb62-4ffe-a5f7-0728b7654d8e	TCGA-13-1481	Stage IIIC	22	31	0		05F3B2F4-B3E7-40E0-931C-E71C9C6EDDD1			No	YES		Cytology (e.g. Peritoneal or pleural fluid)					12	3	G2		1481		TUMOR FREE	YES	Complete Remission/Response	NO			13	1-10 mm		FALSE	2016	2009	2000	0	178	OV	TCGA-13-1481.4832CBA4-9482-4A2A-A9E1-4E8489B0F157.pdf	TCGA	TCGA	A	76
TCGA-13-0890-01A	56	11.84.0	Nationwide Children's Hospital	TCGA-13-0890-F24682	d9c71fdd-8bd6-48a6-a691-7be7c78c0ae1	TCGA-13-0890	Stage IIIC	22	25	0		BE6AE3E8-8BED-43BC-AA0C-A98790F40E1F			No	YES		Tumor resection	ASHKENAZI				12	2	G3		890		TUMOR FREE	YES	Complete Remission/Response	NO			13	1-10 mm		FALSE	2016	2009	2003	0		OV	TCGA-13-0890.78888517-0ADC-4A78-B7FA-9ACE201795AB.pdf		TCGA	A	56
TCGA-04-1331-01A	78	12.85.0	Nationwide Children's Hospital	TCGA-04-1331-F23906	301b373d-8abe-471e-8805-51bcf72a4fc2	TCGA-04-1331	Stage IIIC	22	26	0		10ABFF52-C1EA-472B-B5E1-9C91386FC303			No	YES		Tumor resection				YES	12	3	G3		1331		WITH TUMOR	YES	Complete Remission/Response	NO			4	1-10 mm	NO	FALSE	2016	2009	2004	0	178	OV	TCGA-04-1331.2CF541C5-B56A-4946-A5C4-DBB4D71D7908.pdf	TCGA	TCGA	A	78
TCGA-23-1114-01B	55	18.84.0	Nationwide Children's Hospital	TCGA-23-1114-F25685	02402e47-4ca1-4879-9d04-12415831d9c0	TCGA-23-1114	Stage IIIC	22	2	0		EA530444-AC86-486E-A60B-96CE72C991E0			No	YES		Tumor resection					12	6	G3		1114		WITH TUMOR	YES	Complete Remission/Response	NO			23	No Macroscopic disease		FALSE	2016	2009	2000	0	178	OV	TCGA-23-1114.d5c00586-d7e4-4909-be2b-ffc4f9ef2e82.pdf	TCGA	TCGA	B	55
TCGA-25-1626-01A	65	17.81.0	Nationwide Children's Hospital	TCGA-25-1626-F26716	827174ff-d45f-4226-80a0-df0bcc8d9f66	TCGA-25-1626	Stage IIIC	22	2	0		D72226A6-9A4F-4E84-8BD3-469664CFD1C1			No	YES		Tumor resection					12	6	G3		1626		WITH TUMOR	YES	Partial Remission/Response	NO			25	>20 mm		FALSE	2016	2009	2006	0	178	OV	TCGA-25-1626.4B54A1C9-6F08-435B-B85F-736D4278EA82.pdf	TCGA	TCGA	A	65
TCGA-10-0937-01A	44	11.84.0	Nationwide Children's Hospital	TCGA-10-0937-F24476	33721cd1-5029-49c4-bc36-64ee90e76df1	TCGA-10-0937	Stage IIIC	22	6	0	0	13E9D9B7-8566-4D15-834C-412DC44A6B1D			No	YES		Tumor resection					12	3	G3		937	Preoperative	WITH TUMOR	YES	Complete Remission/Response	NO			10	1-10 mm		FALSE	2016	2009	2005	0		OV	TCGA-10-0937.2a86dcb5-1af7-447d-b20f-eef4972048a0.pdf		TCGA	A	44
TCGA-10-0937-11A	44	11.84.0	Nationwide Children's Hospital	TCGA-10-0937-F24476	33721cd1-5029-49c4-bc36-64ee90e76df1	TCGA-10-0937	Stage IIIC	22	6	0	0	13E9D9B7-8566-4D15-834C-412DC44A6B1D			No	YES		Tumor resection					12	3	G3		937	Preoperative	WITH TUMOR	YES	Complete Remission/Response	NO			10	1-10 mm		FALSE	2016	2009	2005	0		OV			TCGA	A	44
TCGA-23-1024-01A	52	12.85.0	Nationwide Children's Hospital	TCGA-23-1024-F25604	3e1241b4-c16c-4299-b793-b22309184b85	TCGA-23-1024	Stage IV	22	24	0		4DF89FAB-02FC-4AE0-B3A1-31E1718FFD75			No	YES		Tumor resection	ASHKENAZI				12	2	G3		1024		TUMOR FREE	YES	Complete Remission/Response	NO			23	1-10 mm		FALSE	2016	2009	2007	0		OV	TCGA-23-1024.1CCE5978-6A4D-427A-9875-47617F6A4258.pdf		TCGA	A	52
TCGA-23-1110-01A	42	12.85.0	Nationwide Children's Hospital	TCGA-23-1110-F25666	412125d8-6e4b-4ece-9596-a1bb77f81e61	TCGA-23-1110	Stage IIIC	22	23	0		1A8FD66F-4AA6-4F5F-9AC0-29FB9991AAAB			No	YES		Tumor resection				YES	12	2	G3		1110		TUMOR FREE	YES	Complete Remission/Response	NO			23	No Macroscopic disease	YES	FALSE	2016	2009	2003	0	178	OV	TCGA-23-1110.07361efd-0b7d-4dcb-afe3-464200f59ac0.pdf	TCGA	TCGA	A	42
TCGA-3P-A9WA-01A	55	409.36.0	Nationwide Children's Hospital	TCGA-3P-A9WA-F67273	C711B68A-CDCB-4FDC-A287-F34D57A37C2F	TCGA-3P-A9WA	Stage IIB	22	4	0		148D3799-7197-4EC1-A1E7-B1106E95BC44	Scheduled Follow-up Submission	Complete Remission/Response	No	YES	Dilatation and Curettage, Polypectomy	Other method, specify:			NO		12	11	G3	Yes, History of Synchronous/Bilateral Malignancy	A9WA		TUMOR FREE	YES	Complete Remission/Response	NO	YES	NO	3P			FALSE	2016	2014	2013	0	178	OV	TCGA-3P-A9WA.4B2E4D3D-128A-49DD-AE0B-ACFC78615B16.pdf	TCGA	TCGA	A	55
TCGA-25-1870-01A	59	21.74.0	Nationwide Children's Hospital	TCGA-25-1870-F26763	d8dd85e5-4709-40cf-8e60-34f345303195	TCGA-25-1870	Stage IIIC	22	2	0		614A4709-5ED7-4E24-A012-348249F4EA4F			No	YES		Tumor resection					12	6	G3		1870		WITH TUMOR	YES	Partial Remission/Response	NO			25	11-20 mm		FALSE	2016	2009	1994	0	178	OV	TCGA-25-1870.5F2EF344-7BE6-4D1A-90F8-8CA796C232B3.pdf	TCGA	TCGA	A	59
TCGA-13-0920-01A	65	11.84.0	Nationwide Children's Hospital	TCGA-13-0920-F24775	7520c61e-b168-410f-9eeb-cda2deaed2a7	TCGA-13-0920	Stage IIIC	22	25	0		F29BF260-9703-4785-8012-D113255903F6			No	YES		Tumor resection					12	2	G3		920		WITH TUMOR	YES	Complete Remission/Response	NO			13	1-10 mm		FALSE	2016	2009	2007	0	178	OV	TCGA-13-0920.6880B406-08B2-43CE-9274-5826B1BE9114.pdf	TCGA	TCGA	A	65
TCGA-25-2396-01A	71	24.76.0	Nationwide Children's Hospital	TCGA-25-2396-F26808	b232044d-3dba-49c2-93ae-c83e8d7469ef	TCGA-25-2396	Stage IIIC	22	5	0		441F60BE-F6D4-42BE-877F-CD9FA78C17A9			No	YES		Tumor resection					12	1	G3		2396					NO			25	No Macroscopic disease		FALSE	2016	2010	2004	0	178	OV	TCGA-25-2396.5AD36576-BDCD-4DE8-9D8C-CD8BE71E4FCF.pdf	TCGA	TCGA	A	71
TCGA-61-1734-01B	52	22.78.0	Nationwide Children's Hospital	TCGA-61-1734-F28171	2abe1e0f-edaa-4908-b0b4-55626b3eb663	TCGA-61-1734	Stage IC	22	2	0		8C542011-1675-45C5-BC47-967E50153A0D			No	YES		Tumor resection				YES	12	6	G3		1734		TUMOR FREE	YES	Complete Remission/Response	NO			61		YES	FALSE	2016	2009	2006	0		OV	TCGA-61-1734.32d02aa2-1c81-417b-87a8-a5ed4035f5c0.pdf		TCGA	B	52
TCGA-61-1734-11A	52	22.78.0	Nationwide Children's Hospital	TCGA-61-1734-F28171	2abe1e0f-edaa-4908-b0b4-55626b3eb663	TCGA-61-1734	Stage IC	22	2	0		8C542011-1675-45C5-BC47-967E50153A0D			No	YES		Tumor resection				YES	12	6	G3		1734		TUMOR FREE	YES	Complete Remission/Response	NO			61		YES	FALSE	2016	2009	2006	0		OV			TCGA	A	52
TCGA-20-0987-01A	61	12.85.0	Nationwide Children's Hospital	TCGA-20-0987-F25518	2c19c195-d623-46e6-9244-dbd3d124989d	TCGA-20-0987	Stage IIIC	22	23	0		7F794FDB-9FC8-4F9D-A999-62768E0ED041			No	YES		Fine needle aspiration biopsy					12	2	G3		987		WITH TUMOR	YES		NO			20	1-10 mm		FALSE	2016	2009	2004	0		OV	TCGA-20-0987.EB7C0C99-8A43-4023-B165-4EFFC1FC5800.pdf		TCGA	A	61
TCGA-36-2534-01A	72	40.67.0	Nationwide Children's Hospital	TCGA-36-2534-F27918	ffa8c288-a2f2-4a74-8e66-b437588e8ba5	TCGA-36-2534	Stage IIIC	22	18	0	1	BD38556E-BCEA-4706-98F5-24342743D2C0			No	YES		Tumor resection					12	8	G3		2534	Pre-Adjuvant Therapy	WITH TUMOR	YES	Partial Remission/Response	NO			36	>20 mm		FALSE	2016	2010	2007	0	178	OV	TCGA-36-2534.b62a4922-ad09-4422-8cb2-bea80a0fe533.pdf	TCGA	TCGA	A	72
TCGA-29-1769-01A	40	19.79.0	Nationwide Children's Hospital	TCGA-29-1769-F27366	b97223f7-bb76-4b6f-a938-a615aa68414a	TCGA-29-1769	Stage IIIC	22	2	0	0	1BE64C24-6C0B-4EDF-9F19-2D922B9088BA			No	YES		Tumor resection				NO	12	6	G3		1769	Post-Adjuvant Therapy	TUMOR FREE	YES	Complete Remission/Response	NO			29	1-10 mm		FALSE	2016	2009	2007	0	178	OV	TCGA-29-1769.67f144b3-c10b-4f96-a70b-6794d817170f.pdf	TCGA	TCGA	A	40
TCGA-10-0938-01A	80	11.84.0	Nationwide Children's Hospital	TCGA-10-0938-F24483	18a036e5-6796-4246-8bb6-2f23e0727ca7	TCGA-10-0938	Stage IIIC	22	6	0	2	277ECE93-AB8D-468B-B26E-0E6B883AB184			No	YES							12	3	G3		938		WITH TUMOR	YES	Progressive Disease	NO			10	>20 mm		FALSE	2016	2009	2002	0		OV	TCGA-10-0938.faa8920a-3b4a-4767-bdb1-5d086e51fe92.pdf		TCGA	A	80
TCGA-10-0938-11A	80	11.84.0	Nationwide Children's Hospital	TCGA-10-0938-F24483	18a036e5-6796-4246-8bb6-2f23e0727ca7	TCGA-10-0938	Stage IIIC	22	6	0	2	277ECE93-AB8D-468B-B26E-0E6B883AB184			No	YES							12	3	G3		938		WITH TUMOR	YES	Progressive Disease	NO			10	>20 mm		FALSE	2016	2009	2002	0		OV			TCGA	A	80
TCGA-10-0928-01A	71	11.84.0	Nationwide Children's Hospital	TCGA-10-0928-F24430	c87807df-3345-4970-807a-a338040b2c38	TCGA-10-0928	Stage IIIC	22	6	0	0	76307783-00EB-448D-829C-DC5D25FD7BB0			No	YES		Tumor resection				NO	12	3	G3		928		WITH TUMOR	YES		NO			10	1-10 mm	NO	FALSE	2016	2009	2000	0		OV	TCGA-10-0928.859b2662-493a-4ead-9ac7-0aa8d0a7a3d8.pdf		TCGA	A	71
TCGA-10-0928-11A	71	11.84.0	Nationwide Children's Hospital	TCGA-10-0928-F24430	c87807df-3345-4970-807a-a338040b2c38	TCGA-10-0928	Stage IIIC	22	6	0	0	76307783-00EB-448D-829C-DC5D25FD7BB0			No	YES		Tumor resection				NO	12	3	G3		928		WITH TUMOR	YES		NO			10	1-10 mm	NO	FALSE	2016	2009	2000	0		OV			TCGA	A	71
TCGA-36-2529-01A	71	40.67.0	Nationwide Children's Hospital	TCGA-36-2529-F27897	8c9865eb-7ad9-47f8-bc03-649131604c68	TCGA-36-2529	Stage IIIC	22	17	0	0	0F60EABF-23E3-4530-85F1-926F65A168CE			No	YES		Tumor resection					12	8	G3		2529	Pre-Adjuvant Therapy	WITH TUMOR	YES	Complete Remission/Response	NO			36	>20 mm		FALSE	2016	2010	2007	0	178	OV	TCGA-36-2529.d5d5f657-0cb5-454b-86bd-8599a808ab84.pdf	TCGA	TCGA	A	71
TCGA-09-2054-01A	58	22.78.0	Nationwide Children's Hospital	TCGA-09-2054-F24388	2616c4a0-cee6-4a82-941f-c30445131b82	TCGA-09-2054	Stage IIIC	22	2	0		E7A5B727-522D-4795-B0B8-CD2ED7104AD9			No	YES		Tumor resection				YES	12	11	G3		2054		WITH TUMOR	YES	Progressive Disease	NO			9	1-10 mm	YES	FALSE	2016	2009	2005	0	178	OV	TCGA-09-2054.4f0eb2a1-996c-4816-a956-835ce5085438.pdf	TCGA	TCGA	A	58
TCGA-09-2054-11A	58	22.78.0	Nationwide Children's Hospital	TCGA-09-2054-F24388	2616c4a0-cee6-4a82-941f-c30445131b82	TCGA-09-2054	Stage IIIC	22	2	0		E7A5B727-522D-4795-B0B8-CD2ED7104AD9			No	YES		Tumor resection				YES	12	11	G3		2054		WITH TUMOR	YES	Progressive Disease	NO			9	1-10 mm	YES	FALSE	2016	2009	2005	0	178	OV		TCGA	TCGA	A	58
TCGA-13-1497-01A	47	14.86.0	Nationwide Children's Hospital	TCGA-13-1497-F24908	d8a1710d-bba3-4b22-9c76-124568b7b543	TCGA-13-1497	Stage IIIC	22	31	0		E58EE467-8336-457B-9796-928118B8F594			No	YES		Cytology (e.g. Peritoneal or pleural fluid)		80			12	3	G3		1497	Pre-Adjuvant Therapy	WITH TUMOR	YES	Complete Remission/Response	NO			13			FALSE	2016	2009	2004	0	178	OV	TCGA-13-1497.108519AE-4684-4B6E-8A7D-225BFC5084F3.pdf	TCGA	TCGA	A	47
TCGA-24-2036-01A	50	22.78.0	Nationwide Children's Hospital	TCGA-24-2036-F26505	18df747d-b014-45a6-a225-5400d8ac2b53	TCGA-24-2036	Stage IIIA	22	19	0	0	0CCE5CB2-3727-406D-A4ED-23908AE429DB			No	YES		Tumor resection					12	2	G3		2036	Other	WITH TUMOR	YES	Complete Remission/Response	NO			24	1-10 mm		FALSE	2016	2010	1996	0		OV	TCGA-24-2036.3c1ecc69-a121-4c32-b15a-1e5bbf2f8d7e.pdf		TCGA	A	50
TCGA-04-1338-01A	78	12.85.0	Nationwide Children's Hospital	TCGA-04-1338-F23933	a1d5c870-53e2-4dcf-91b7-2edaf75e8168	TCGA-04-1338	Stage IIIC	22	26	0	1	A18C8CD8-6F94-41A2-BEDF-6FAB43DDFCF0			No	YES		Tumor resection					12	3	G3		1338	Preoperative	WITH TUMOR	YES		NO			4	1-10 mm		FALSE	2016	2009	2005	0		OV	TCGA-04-1338.889AF2DB-7FF9-45B1-8FD4-28D57CF870A7.pdf		TCGA	A	78
TCGA-04-1338-11A	78	12.85.0	Nationwide Children's Hospital	TCGA-04-1338-F23933	a1d5c870-53e2-4dcf-91b7-2edaf75e8168	TCGA-04-1338	Stage IIIC	22	26	0	1	A18C8CD8-6F94-41A2-BEDF-6FAB43DDFCF0			No	YES		Tumor resection					12	3	G3		1338	Preoperative	WITH TUMOR	YES		NO			4	1-10 mm		FALSE	2016	2009	2005	0		OV			TCGA	A	78
TCGA-24-1424-01A	67	14.86.0	Nationwide Children's Hospital	TCGA-24-1424-F25941	8c85cbc9-0f48-4310-ab56-f53b981e1ee6	TCGA-24-1424	Stage IIIC	22	16	0		388566B5-9FB2-4318-9E87-5D89CCB66834			No	YES		Tumor resection					12	4	G3		1424		TUMOR FREE	YES	Complete Remission/Response	NO			24	1-10 mm		FALSE	2016	2009	2008	0	178	OV	TCGA-24-1424.2b1dfcc6-e4ee-4443-9472-171569244648.pdf	TCGA	TCGA	A	67
TCGA-24-0975-01A	58	12.85.0	Nationwide Children's Hospital	TCGA-24-0975-F25861	fc2f81ab-fa8a-47f3-a537-77a64d2c2bff	TCGA-24-0975	Stage IIIC	22	9	0		6AB7F3AE-E684-4308-B2B0-C69837C34A03			No	YES		Cytology (e.g. Peritoneal or pleural fluid)					12	3	G3		975		WITH TUMOR	YES	Partial Remission/Response	NO			24	1-10 mm		FALSE	2016	2009	2004	0	178	OV	TCGA-24-0975.8AA65DCA-E057-486F-AEFA-D8A3485416EC.pdf	TCGA	TCGA	A	58
TCGA-24-0975-01B	58	12.85.0	Nationwide Children's Hospital	TCGA-24-0975-F25861	fc2f81ab-fa8a-47f3-a537-77a64d2c2bff	TCGA-24-0975	Stage IIIC	22	9	0		6AB7F3AE-E684-4308-B2B0-C69837C34A03			No	YES		Cytology (e.g. Peritoneal or pleural fluid)					12	3	G3		975		WITH TUMOR	YES	Partial Remission/Response	NO			24	1-10 mm		FALSE	2016	2009	2004	0	178	OV	TCGA-24-0975.8AA65DCA-E057-486F-AEFA-D8A3485416EC.pdf	TCGA	TCGA	B	58
TCGA-29-2432-01A	61	40.67.0	Nationwide Children's Hospital	TCGA-29-2432-F27492	5b747676-eca5-410c-8d08-36ff1266ba07	TCGA-29-2432	Stage IIIC	22	4	0		224DA930-FEE0-4A61-826E-BD42AD3D2B7D			No	YES		Tumor resection					12	6	G3		2432		WITH TUMOR	YES	Progressive Disease	NO			29	11-20 mm		FALSE	2016	2010	2008	0	178	OV	TCGA-29-2432.9de0ca7f-0603-46a9-9c69-7e2196cbfb6f.pdf	TCGA	TCGA	A	61
TCGA-29-1766-01A	74	18.84.0	Nationwide Children's Hospital	TCGA-29-1766-F27350	043a6f1d-d0c2-411a-937d-9e5c790ed4ad	TCGA-29-1766	Stage IIIC	22	2	0	0	AD72366B-BDBA-4B5C-8690-4B7397B1C495			No	YES		Tumor resection					12	6	G2		1766	Post-Adjuvant Therapy	WITH TUMOR	YES	Progressive Disease	NO			29	11-20 mm		FALSE	2016	2009	2006	0	178	OV	TCGA-29-1766.fc0a444e-3618-459a-a3ee-58ec9e7e1084.pdf	TCGA	TCGA	A	74
TCGA-13-0720-01A	48	9.82.0	Nationwide Children's Hospital	TCGA-13-0720-F24498	7da47e49-e807-4f7f-834c-1ade13aca50c	TCGA-13-0720	Stage IIIC	22	24	0		9C28FC98-766E-431F-9C89-1C853502D9E0			No	YES		Tumor resection		80			12	2	G3		720	Pre-Adjuvant Therapy	WITH TUMOR	YES	Complete Remission/Response	NO			13	1-10 mm		FALSE	2016	2009	2001	0		OV	TCGA-13-0720.0A196866-A083-40AC-90E3-5ECA3B141645.pdf		TCGA	A	48
TCGA-24-1417-01A	54	14.86.0	Nationwide Children's Hospital	TCGA-24-1417-F25920	6f2f5940-f189-4422-93fc-7571c6f994ba	TCGA-24-1417	Stage IV	22	1	0		9D9754DA-7F40-4044-BD0A-25186CD0296F			No	YES		Tumor resection					12	4	G3		1417		TUMOR FREE	YES	Complete Remission/Response	NO			24	1-10 mm		FALSE	2016	2009	2008	0	178	OV	TCGA-24-1417.4058a172-a0f6-4c91-9c79-aab63525340f.pdf	TCGA	TCGA	A	54
TCGA-61-1722-01A	89	19.79.0	Nationwide Children's Hospital	TCGA-61-1722-F28129	2633c1c8-3dd9-4dfa-93cd-be433aa18856	TCGA-61-1722	Stage IB	22	2	0		AEE9D415-60D1-4046-A809-27AFAA28F535			No	YES		Tumor resection					12	6	G3		1722		WITH TUMOR	NO	Stable Disease	NO			61	No Macroscopic disease	NO	FALSE	2016	2009	2008	0		OV	TCGA-61-1722.059421f4-442e-4e81-a726-7a8486c74cdc.pdf		TCGA	A	89
TCGA-61-1722-11A	89	19.79.0	Nationwide Children's Hospital	TCGA-61-1722-F28129	2633c1c8-3dd9-4dfa-93cd-be433aa18856	TCGA-61-1722	Stage IB	22	2	0		AEE9D415-60D1-4046-A809-27AFAA28F535			No	YES		Tumor resection					12	6	G3		1722		WITH TUMOR	NO	Stable Disease	NO			61	No Macroscopic disease	NO	FALSE	2016	2009	2008	0		OV			TCGA	A	89
TCGA-59-2363-01A	40	24.76.0	Nationwide Children's Hospital	TCGA-59-2363-F28115	b9fa6c71-a686-47cc-8b85-ba5cca27a399	TCGA-59-2363	Stage IIIA	22	12	0		45505D5C-EC41-42C2-82AF-96CEDF9CF5E4			No	YES		Tumor resection				NO	12	2	G3		2363		TUMOR FREE	YES	Complete Remission/Response	NO			59	No Macroscopic disease	NO	FALSE	2016	2010	2007	0		OV	TCGA-59-2363.9b047485-eb2b-4fc1-a22a-d96046b63bf2.pdf		TCGA	A	40
TCGA-13-1492-01A	66	14.86.0	Nationwide Children's Hospital	TCGA-13-1492-F24889	62de4389-6bb4-42ff-84a9-3ab406e99c05	TCGA-13-1492	Stage IIIC	22	31	0		1863520F-5131-405A-B8BE-A6DC17AC63C9			No	YES		Fine needle aspiration biopsy		80			12	3	G3		1492	Pre-Adjuvant Therapy	TUMOR FREE	YES	Complete Remission/Response	NO			13			FALSE	2016	2009	2002	0	178	OV	TCGA-13-1492.566BE185-8A2E-43C4-9762-65216AB9AC44.pdf	TCGA	TCGA	A	66
TCGA-29-1762-01A	59	18.84.0	Nationwide Children's Hospital	TCGA-29-1762-F27316	9362c381-3391-410c-8898-c0797a7bdab2	TCGA-29-1762	Stage IV	22	2	0	2	E46DEFBB-3EE7-4FC2-B937-E9E102373437			No	YES		Tumor resection					12	6	G2		1762	Post-Adjuvant Therapy	WITH TUMOR	YES	Complete Remission/Response	NO			29	>20 mm		FALSE	2016	2009	1998	0	178	OV	TCGA-29-1762.f94712a1-78da-4341-9ac9-6ea41c11610e.pdf	TCGA	TCGA	A	59
TCGA-20-1683-01A	65	18.84.0	Nationwide Children's Hospital	TCGA-20-1683-F25544	bbb59b9b-39a7-4e23-89cd-1c5b0514362a	TCGA-20-1683	Stage IIIC	22	2	0	0	B358109B-0A31-465C-93D1-29C19097AFAC			No	YES		Tumor resection					12	6	G3		1683	Post-Adjuvant Therapy	TUMOR FREE	YES	Stable Disease	NO			20	No Macroscopic disease		FALSE	2016	2009	2007	0		OV	TCGA-20-1683.5a83e4b3-8be2-4628-bd4b-93d040b43856.pdf		TCGA	A	65
TCGA-13-2065-01A	71	40.67.0	Nationwide Children's Hospital	TCGA-13-2065-F25013	85387f59-4a1c-40e5-b5fb-1c151e51ee15	TCGA-13-2065	Stage IIIC	22	2	0		AAEAF0B4-16ED-43EE-B25B-D56F315FC515			No	YES		Cytology (e.g. Peritoneal or pleural fluid)					12	2	G3		2065		TUMOR FREE	YES	Complete Remission/Response	NO			13	1-10 mm		FALSE	2016	2010	2009	0		OV	TCGA-13-2065.F7B54330-BA29-4B49-B450-20109013C43C.pdf		TCGA	A	71
TCGA-13-0792-01A	40	9.82.0	Nationwide Children's Hospital	TCGA-13-0792-F24588	1b6ba623-902c-40fa-bd13-a9e55cf9d4b0	TCGA-13-0792	Stage IIIC	22	24	0		50F07B17-9631-466B-A893-BA223ACE1EA0			No	YES		Tumor resection		80			12	2	G3		792	Pre-Adjuvant Therapy	WITH TUMOR	YES	Complete Remission/Response	NO			13	No Macroscopic disease		FALSE	2016	2009	2005	0	178	OV	TCGA-13-0792.3FBB8BEC-64D0-4AC8-9E15-C8FA9627E451.pdf	TCGA	TCGA	A	40
TCGA-24-2262-01A	57	24.76.0	Nationwide Children's Hospital	TCGA-24-2262-F26542	30c94fb2-d573-4b84-a3c1-26710ad63770	TCGA-24-2262	Stage IIIC	22	15	0		F9294B4F-77C8-46DC-B55E-899164D0AAEE			No	YES		Tumor resection					12	3	G3		2262		WITH TUMOR	NO		NO			24	1-10 mm		FALSE	2016	2010	1992	0		OV	TCGA-24-2262.d58b58ac-365c-43d0-a893-0becfb6e9fff.pdf		TCGA	A	57
TCGA-24-2262-11A	57	24.76.0	Nationwide Children's Hospital	TCGA-24-2262-F26542	30c94fb2-d573-4b84-a3c1-26710ad63770	TCGA-24-2262	Stage IIIC	22	15	0		F9294B4F-77C8-46DC-B55E-899164D0AAEE			No	YES		Tumor resection					12	3	G3		2262		WITH TUMOR	NO		NO			24	1-10 mm		FALSE	2016	2010	1992	0		OV			TCGA	A	57
TCGA-61-2094-01A	63	22.78.0	Nationwide Children's Hospital	TCGA-61-2094-F28385	d6ca83f9-d13e-48c8-9739-0ddfe7467b49	TCGA-61-2094	Stage IIIC	22	8	0		F783BA3D-1CDB-4631-9F54-16F6A6E5B144			No	YES		Tumor resection					12	12	G3		2094		TUMOR FREE	YES	Complete Remission/Response	NO			61			FALSE	2016	2009	2003	0		OV	TCGA-61-2094.205b0520-854c-480e-881d-89bc8cbcff75.pdf		TCGA	A	63
TCGA-61-2094-11A	63	22.78.0	Nationwide Children's Hospital	TCGA-61-2094-F28385	d6ca83f9-d13e-48c8-9739-0ddfe7467b49	TCGA-61-2094	Stage IIIC	22	8	0		F783BA3D-1CDB-4631-9F54-16F6A6E5B144			No	YES		Tumor resection					12	12	G3		2094		TUMOR FREE	YES	Complete Remission/Response	NO			61			FALSE	2016	2009	2003	0		OV			TCGA	A	63
TCGA-24-2030-01A	87	22.78.0	Nationwide Children's Hospital	TCGA-24-2030-F26480	074d1e6b-3a3f-4b8c-9638-617b4d07067a	TCGA-24-2030	Stage IIIC	22	3	0		537B5B34-9840-4B8F-9804-2B237F50E2BE			No	YES		Tumor resection					12	2	G3		2030		WITH TUMOR	YES	Complete Remission/Response	NO			24	>20 mm		FALSE	2016	2010	1995	0	178	OV	TCGA-24-2030.bb1b63ab-1e13-4401-ab6a-0325da96b17f.pdf	TCGA	TCGA	A	87
TCGA-13-0761-01A	51	9.82.0	Nationwide Children's Hospital	TCGA-13-0761-F24545	0304c298-144b-43f2-997d-be1fb1d59cab	TCGA-13-0761	Stage IV	22	24	0		A08508DA-628B-4DA0-81F2-ED1BC82E6B70			No	YES		Tumor resection					12	2	G3		761		WITH TUMOR	YES	Complete Remission/Response	NO			13	No Macroscopic disease		FALSE	2016	2009	2006	0		OV	TCGA-13-0761.9609319A-2534-4753-9C71-3F59BFD20F15.pdf		TCGA	A	51
TCGA-29-2431-01A	59	40.67.0	Nationwide Children's Hospital	TCGA-29-2431-F27485	660c77d7-5cc1-458b-940f-993ed928fa78	TCGA-29-2431	Stage IIIC	22	4	0	0	C3C84DA5-2902-4947-A9C4-17DBCEDD4455			No	YES		Tumor resection					12	6	G2		2431	Post-Adjuvant Therapy	WITH TUMOR	YES	Complete Remission/Response	NO			29	1-10 mm		FALSE	2016	2010	2006	0		OV	TCGA-29-2431.cbd3ddd8-b431-4852-b4db-b4be535115d6.pdf		TCGA	A	59
TCGA-09-1664-01A	37	19.79.0	Nationwide Children's Hospital	TCGA-09-1664-F24268	c96ac4bb-27ed-4e18-8939-9b1cfc8ead4d	TCGA-09-1664	Stage IIIC	22	2	0		9ABD7E5B-70D4-438A-9669-8D4AEAFA49BE			No	YES		Tumor resection				NO	12	6	G1		1664			YES	Complete Remission/Response	NO			9	1-10 mm	NO	FALSE	2016	2009	2002	0	178	OV	TCGA-09-1664.1e80516c-0cc5-4a3b-abae-054c57ca7b3c.pdf	TCGA	TCGA	A	37
TCGA-09-1664-11A	37	19.79.0	Nationwide Children's Hospital	TCGA-09-1664-F24268	c96ac4bb-27ed-4e18-8939-9b1cfc8ead4d	TCGA-09-1664	Stage IIIC	22	2	0		9ABD7E5B-70D4-438A-9669-8D4AEAFA49BE			No	YES		Tumor resection				NO	12	6	G1		1664			YES	Complete Remission/Response	NO			9	1-10 mm	NO	FALSE	2016	2009	2002	0	178	OV		TCGA	TCGA	A	37
TCGA-61-1916-01A	53	27.69.0	Nationwide Children's Hospital	TCGA-61-1916-F28284	bdb38e81-b854-4e27-b784-47790d09af9d	TCGA-61-1916	Stage IIIC	22	26	0		AA2DFCC5-F040-4FD5-BC61-554AD750E21B			No	YES		Cytology (e.g. Peritoneal or pleural fluid)					12	2	G2		1916			YES		NO			61	1-10 mm	YES	FALSE	2016	2010	2002	0		OV	TCGA-61-1916.3236F7A0-4D42-4E68-B49A-56490EC92FB1.pdf		TCGA	A	53
TCGA-61-1916-02A	53	27.69.0	Nationwide Children's Hospital	TCGA-61-1916-F28284	bdb38e81-b854-4e27-b784-47790d09af9d	TCGA-61-1916	Stage IIIC	22	26	0		AA2DFCC5-F040-4FD5-BC61-554AD750E21B			No	YES		Cytology (e.g. Peritoneal or pleural fluid)					12	2	G2		1916			YES		NO			61	1-10 mm	YES	FALSE	2016	2010	2002	0		OV	TCGA-61-1916.C85D2BF7-498B-4E17-9F13-899AC8D6EC88.pdf		TCGA	A	53
TCGA-61-1916-11A	53	27.69.0	Nationwide Children's Hospital	TCGA-61-1916-F28284	bdb38e81-b854-4e27-b784-47790d09af9d	TCGA-61-1916	Stage IIIC	22	26	0		AA2DFCC5-F040-4FD5-BC61-554AD750E21B			No	YES		Cytology (e.g. Peritoneal or pleural fluid)					12	2	G2		1916			YES		NO			61	1-10 mm	YES	FALSE	2016	2010	2002	0		OV			TCGA	A	53
TCGA-61-1906-01A	55	19.79.0	Nationwide Children's Hospital	TCGA-61-1906-F28240	a3385a59-9fd2-4e64-b6c4-6d6169bf5042	TCGA-61-1906	Stage IIIC	22	1	0		C20DCA93-2EE2-45AB-BB12-7E31F2539310			No	YES		Tumor resection				YES	12	10	G3		1906		WITH TUMOR	YES	Complete Remission/Response	NO			61	11-20 mm	YES	FALSE	2016	2009	2006	0		OV	TCGA-61-1906.a540b6e3-4a34-4546-a91a-a6bcd09921bd.pdf		TCGA	A	55
TCGA-61-1906-11A	55	19.79.0	Nationwide Children's Hospital	TCGA-61-1906-F28240	a3385a59-9fd2-4e64-b6c4-6d6169bf5042	TCGA-61-1906	Stage IIIC	22	1	0		C20DCA93-2EE2-45AB-BB12-7E31F2539310			No	YES		Tumor resection				YES	12	10	G3		1906		WITH TUMOR	YES	Complete Remission/Response	NO			61	11-20 mm	YES	FALSE	2016	2009	2006	0		OV			TCGA	A	55
TCGA-24-2019-01A	46	22.78.0	Nationwide Children's Hospital	TCGA-24-2019-F26429	478f18ec-c7d2-485e-b83d-1b416c86ac20	TCGA-24-2019	Stage IIIC	22	16	0	1	B1268382-DFE0-4986-A313-1F578FAC37CD			No	YES		Tumor resection					12	3	G3		2019	Other		YES		NO			24	1-10 mm		FALSE	2016	2010	2009	0	178	OV	TCGA-24-2019.15a77e5d-acfb-4013-81de-ef9d2f6398d1.pdf	TCGA	TCGA	A	46
TCGA-13-0800-01A	52	9.82.0	Nationwide Children's Hospital	TCGA-13-0800-F24615	217432e2-4489-425f-a6e6-79c90c55f1f9	TCGA-13-0800	Stage IIIC	22	25	0		A0A517B5-1C19-404C-9192-D14757C39481			No	YES		Tumor resection					12	2	G3		800		TUMOR FREE	YES	Complete Remission/Response	NO			13	No Macroscopic disease		FALSE	2016	2009	2008	0		OV	TCGA-13-0800.E3206F00-3BC6-44B4-848E-F2ED70E094BD.pdf		TCGA	A	52
TCGA-57-1584-01A	47	17.81.0	Nationwide Children's Hospital	TCGA-57-1584-F28072	aca7dfdd-2755-43e1-a775-1687dee80c72	TCGA-57-1584	Stage IIIC	22	2	0	0	C6D000CB-2C88-438B-BC75-4F0F1660ADF4			No	YES		Tumor resection				YES	12	6	G3		1584	Pre-Adjuvant Therapy	WITH TUMOR	NO		NO			57	1-10 mm	YES	FALSE	2016	2009	2007	0		OV	TCGA-57-1584.3e4b484e-4727-444f-b2bc-c32d5d1ad815.pdf		TCGA	A	47
TCGA-57-1584-11A	47	17.81.0	Nationwide Children's Hospital	TCGA-57-1584-F28072	aca7dfdd-2755-43e1-a775-1687dee80c72	TCGA-57-1584	Stage IIIC	22	2	0	0	C6D000CB-2C88-438B-BC75-4F0F1660ADF4			No	YES		Tumor resection				YES	12	6	G3		1584	Pre-Adjuvant Therapy	WITH TUMOR	NO		NO			57	1-10 mm	YES	FALSE	2016	2009	2007	0		OV			TCGA	A	47
TCGA-04-1342-01A	80	12.85.0	Nationwide Children's Hospital	TCGA-04-1342-F23942	6e216144-e4b9-40a2-a542-ca6a7d037eae	TCGA-04-1342	Stage IV	22	26	0	2	CC7E7B4F-BF7D-4261-9806-7E52CD215795			No	YES		Tumor resection					12	3	G2		1342	Preoperative	WITH TUMOR	YES	Progressive Disease	NO			4	>20 mm		FALSE	2016	2009	2006	0		OV	TCGA-04-1342.B296EAFA-9EE4-4611-888A-FA0B58EC2A88.pdf		TCGA	A	80
TCGA-04-1342-11A	80	12.85.0	Nationwide Children's Hospital	TCGA-04-1342-F23942	6e216144-e4b9-40a2-a542-ca6a7d037eae	TCGA-04-1342	Stage IV	22	26	0	2	CC7E7B4F-BF7D-4261-9806-7E52CD215795			No	YES		Tumor resection					12	3	G2		1342	Preoperative	WITH TUMOR	YES	Progressive Disease	NO			4	>20 mm		FALSE	2016	2009	2006	0		OV			TCGA	A	80
TCGA-24-2254-01A	66	22.78.0	Nationwide Children's Hospital	TCGA-24-2254-F26523	096da4d1-b2b5-4325-b786-ed88b37ba349	TCGA-24-2254	Stage IIIC	22	19	0	0	42753E9D-961C-49FF-A7E4-09261CE66EC5			No	YES		Tumor resection				YES	12	2	G3		2254	Other	WITH TUMOR	YES	Complete Remission/Response	NO			24	1-10 mm		FALSE	2016	2010	2003	0		OV	TCGA-24-2254.3788629f-17da-4075-af61-cf124bdfb48e.pdf		TCGA	A	66
TCGA-24-1548-01A	57	17.81.0	Nationwide Children's Hospital	TCGA-24-1548-F26101	f784a2bc-8872-4f2a-ad6e-6a270a01e198	TCGA-24-1548	Stage IIIC	22	2	0		759D98A9-B94E-4343-8E54-C0CCF41FC906			No	YES		Tumor resection					12	6	G3		1548		WITH TUMOR	YES	Complete Remission/Response	NO			24	1-10 mm		FALSE	2016	2009	1997	0	178	OV	TCGA-24-1548.d7b9bc71-e243-478f-a116-7e9371b87327.pdf	TCGA	TCGA	A	57
TCGA-24-1930-01A	53	21.74.0	Nationwide Children's Hospital	TCGA-24-1930-F26410	4e109663-798b-40df-a011-0527bb6151ff	TCGA-24-1930	Stage IIIC	22	5	0	0	7EC1F693-85CF-4227-8162-C255263A9D0D			No	YES		Tumor resection		100			12	4	G3		1930	Post-Adjuvant Therapy	WITH TUMOR	YES	Complete Remission/Response	NO			24	1-10 mm		FALSE	2016	2010	1998	0	178	OV	TCGA-24-1930.746ac85a-ea6d-4d60-859f-69bf580a707c.pdf	TCGA	TCGA	A	53
TCGA-24-1427-01A	58	14.86.0	Nationwide Children's Hospital	TCGA-24-1427-F25956	d5a10323-1f25-4c1f-9f25-44f6a2648a1d	TCGA-24-1427	Stage IIIC	22	15	0		3D83110F-2209-44BC-8A4A-DC4B492F4FC1			No	YES		Tumor resection				YES	12	4	G3		1427		WITH TUMOR	YES	Partial Remission/Response	NO			24	>20 mm		FALSE	2016	2009	2008	0	178	OV	TCGA-24-1427.af63c4e2-2f77-4311-bfe2-ee45cfd200bb.pdf	TCGA	TCGA	A	58
TCGA-24-1850-01A	72	19.79.0	Nationwide Children's Hospital	TCGA-24-1850-F26359	1345a9a2-a18f-418a-94bf-ec8ab20404b7	TCGA-24-1850	Stage IIIC	22	2	0	0	15B48720-ED63-47C3-A7CA-D75045BC4784			No	YES		Tumor resection				YES	12	6	G3		1850	Post-Adjuvant Therapy	TUMOR FREE	YES	Complete Remission/Response	NO			24	1-10 mm		FALSE	2016	2009	2009	0	178	OV	TCGA-24-1850.a8c2f09f-6971-48e1-b890-f1d63611cdbd.pdf	TCGA	TCGA	A	72
TCGA-13-0757-01A	71	9.82.0	Nationwide Children's Hospital	TCGA-13-0757-F24534	b853f249-6500-468b-b059-179d7b1f5628	TCGA-13-0757	Stage IIIC	22	24	0		631A6BF5-01A7-42AA-B02D-FC53B111A1E4			No	YES		Tumor resection	ASHKENAZI	60			12	2	G3		757	Pre-Adjuvant Therapy	WITH TUMOR	YES	Complete Remission/Response	NO			13	1-10 mm		FALSE	2016	2009	2005	0	178	OV	TCGA-13-0757.81F1B0FB-CEB7-4313-AA0D-71DA495AEABE.pdf	TCGA	TCGA	A	71
TCGA-29-2414-01A	75	24.76.0	Nationwide Children's Hospital	TCGA-29-2414-F27451	955879e7-53f1-48e3-85c2-47d63a4b8113	TCGA-29-2414	Stage IIIC	22	9	0		B7C26ABE-050B-4E19-81F1-BF78D0F9D377			No	YES		Tumor resection					12	2	G2		2414		WITH TUMOR	YES	Complete Remission/Response	NO			29	11-20 mm	NO	FALSE	2016	2010	1998	0		OV	TCGA-29-2414.c480ee08-d996-40e6-bd86-3e614625d98b.pdf		TCGA	A	75
TCGA-29-2414-02A	75	24.76.0	Nationwide Children's Hospital	TCGA-29-2414-F27451	955879e7-53f1-48e3-85c2-47d63a4b8113	TCGA-29-2414	Stage IIIC	22	9	0		B7C26ABE-050B-4E19-81F1-BF78D0F9D377			No	YES		Tumor resection					12	2	G2		2414		WITH TUMOR	YES	Complete Remission/Response	NO			29	11-20 mm	NO	FALSE	2016	2010	1998	0		OV	TCGA-29-2414.1A4882EA-818E-4A23-8584-2881D0DE8406.pdf		TCGA	A	75
TCGA-24-2024-01A	72	22.78.0	Nationwide Children's Hospital	TCGA-24-2024-F26450	ea9bc46b-5020-4f83-98a5-bb896df3f040	TCGA-24-2024	Stage IIIC	22	26	0		4C91B400-9232-4658-903A-989262FDDA08			No	YES		Tumor resection					12	2	G3		2024		WITH TUMOR	YES	Complete Remission/Response	NO			24	1-10 mm		FALSE	2016	2010	1994	0		OV	TCGA-24-2024.4189cfa0-00c3-42fb-91b9-d2f4b4887061.pdf		TCGA	A	72
TCGA-24-2024-11A	72	22.78.0	Nationwide Children's Hospital	TCGA-24-2024-F26450	ea9bc46b-5020-4f83-98a5-bb896df3f040	TCGA-24-2024	Stage IIIC	22	26	0		4C91B400-9232-4658-903A-989262FDDA08			No	YES		Tumor resection					12	2	G3		2024		WITH TUMOR	YES	Complete Remission/Response	NO			24	1-10 mm		FALSE	2016	2010	1994	0		OV			TCGA	A	72
TCGA-24-2298-01A	55	24.76.0	Nationwide Children's Hospital	TCGA-24-2298-F26616	7d8007b6-ce25-4492-aaf7-bea05f783983	TCGA-24-2298	Stage IIIC	22	16	0		102836CC-0596-4719-A717-125C59E26CB7			No	YES		Tumor resection					12	3	G3		2298		WITH TUMOR	YES	Complete Remission/Response	NO			24	>20 mm		FALSE	2016	2010	1993	0		OV	TCGA-24-2298.fe9d7bf4-a278-4842-b911-018d0127ef20.pdf		TCGA	A	55
TCGA-24-2298-11A	55	24.76.0	Nationwide Children's Hospital	TCGA-24-2298-F26616	7d8007b6-ce25-4492-aaf7-bea05f783983	TCGA-24-2298	Stage IIIC	22	16	0		102836CC-0596-4719-A717-125C59E26CB7			No	YES		Tumor resection					12	3	G3		2298		WITH TUMOR	YES	Complete Remission/Response	NO			24	>20 mm		FALSE	2016	2010	1993	0		OV			TCGA	A	55
TCGA-04-1349-01A	69	13.84.0	Nationwide Children's Hospital	TCGA-04-1349-F23977	989bb706-37f0-4425-9e52-384c66da23cb	TCGA-04-1349	Stage IV	22	26	0		B773A00B-FF04-4F0D-A624-E3FB359CB113			No	YES		Tumor resection				YES	12	3	G3		1349		WITH TUMOR	YES	Complete Remission/Response	NO			4			FALSE	2016	2009	2004	0		OV	TCGA-04-1349.8D470D24-17DD-4180-987E-F33FA31535AE.pdf		TCGA	A	69
TCGA-04-1349-11A	69	13.84.0	Nationwide Children's Hospital	TCGA-04-1349-F23977	989bb706-37f0-4425-9e52-384c66da23cb	TCGA-04-1349	Stage IV	22	26	0		B773A00B-FF04-4F0D-A624-E3FB359CB113			No	YES		Tumor resection				YES	12	3	G3		1349		WITH TUMOR	YES	Complete Remission/Response	NO			4			FALSE	2016	2009	2004	0		OV			TCGA	A	69
TCGA-09-2043-01A	69	24.76.0	Nationwide Children's Hospital	TCGA-09-2043-F24332	4c13cde4-7fc0-4c9a-bcf9-cc338506c17c	TCGA-09-2043	Stage IC	22	2	0		3A9A526D-661B-4D65-A52E-9AEBFDFF8C4D			No	YES		Tumor resection				NO	12	11	G3		2043		TUMOR FREE	NO	Complete Remission/Response	NO			9	No Macroscopic disease	NO	FALSE	2016	2009	2009	0		OV	TCGA-09-2043.1fa4e0b8-344f-4ebb-b150-c3ace0ec4a00.pdf		TCGA	A	69
TCGA-09-2043-11A	69	24.76.0	Nationwide Children's Hospital	TCGA-09-2043-F24332	4c13cde4-7fc0-4c9a-bcf9-cc338506c17c	TCGA-09-2043	Stage IC	22	2	0		3A9A526D-661B-4D65-A52E-9AEBFDFF8C4D			No	YES		Tumor resection				NO	12	11	G3		2043		TUMOR FREE	NO	Complete Remission/Response	NO			9	No Macroscopic disease	NO	FALSE	2016	2009	2009	0		OV			TCGA	A	69
TCGA-04-1367-01A	50	13.84.0	Nationwide Children's Hospital	TCGA-04-1367-F24052	88ca4e8a-5a13-4da2-909f-cffd1961f4ed	TCGA-04-1367	Stage IIIC	22	2	0	0	A9F78281-52DF-4645-888F-D08AC0234594	Scheduled Follow-up Submission		No	YES		Tumor resection		100		NO	12	10	G3		1367	Preoperative	TUMOR FREE	YES	Complete Remission/Response	NO	NO	YES	4	No Macroscopic disease	NO	FALSE	2016	2009	2003	0	178	OV	TCGA-04-1367.78E00062-0996-45A9-80FC-125409EE370A.pdf	TCGA	TCGA	A	50
TCGA-23-1107-01A	59	12.85.0	Nationwide Children's Hospital	TCGA-23-1107-F25661	83880442-ee2e-4ba6-a679-94c04b632568	TCGA-23-1107	Stage IV	22	19	0		EC3ABDAF-0042-45E7-A033-8AB2FAE1CB1C			No	YES		Tumor resection					12	2	G3		1107		WITH TUMOR	NO		NO			23	>20 mm		FALSE	2016	2009	1999	0		OV	TCGA-23-1107.700802e6-8058-4485-8210-3e5b8f10bbf3.pdf		TCGA	A	59
TCGA-29-2434-01A	52	40.67.0	Nationwide Children's Hospital	TCGA-29-2434-F27505	7f29f50c-d1c4-4c15-a139-611db85c9ea8	TCGA-29-2434	Stage IIIC	22	7	0		19374B29-A2C0-430F-9D8E-1886509355C6			No	YES		Tumor resection					12	6	G3		2434		TUMOR FREE	YES	Complete Remission/Response	NO			29	No Macroscopic disease		FALSE	2016	2010	2009	0		OV	TCGA-29-2434.0891ac31-d9ed-4cb3-82ae-8499fb4c29ea.pdf		TCGA	A	52
TCGA-23-1028-01A	43	12.85.0	Nationwide Children's Hospital	TCGA-23-1028-F25624	775ea41c-8d7e-4dd1-af91-41ee25e480d1	TCGA-23-1028	Stage IIIC	22	23	0		6D6381AC-19DE-411C-8366-11CE88EAE2DD			No	YES		Tumor resection				YES	12	2	G3		1028		WITH TUMOR	YES	Complete Remission/Response	NO			23	1-10 mm	YES	FALSE	2016	2009	2004	0		OV	TCGA-23-1028.CCD0A1B3-DE92-473C-AA1B-8EE25DE408A2.pdf		TCGA	A	43
TCGA-29-1778-01A	77	19.79.0	Nationwide Children's Hospital	TCGA-29-1778-F27420	04e3ce5f-feff-436c-82c2-ccf22cdc34ff	TCGA-29-1778	Stage IIIC	22	2	0		9F2471B1-8CF0-4507-82A2-1AAFBBF025BC			No	YES		Tumor resection					12	6	G3		1778		TUMOR FREE	YES	Complete Remission/Response	NO			29	No Macroscopic disease		FALSE	2016	2009	2008	0	178	OV	TCGA-29-1778.439a81dd-dc54-49e5-942c-4aa8d0be8701.pdf	TCGA	TCGA	A	77
TCGA-13-0894-01B	53	13.84.0	Nationwide Children's Hospital	TCGA-13-0894-F24695	5f3daf92-4a48-465c-a5a1-c4ea0a54d15e	TCGA-13-0894	Stage IIIC	22	20	0		A3636D39-2C58-4C94-BBCA-728DC953D782			No	YES		Cytology (e.g. Peritoneal or pleural fluid)		80			12	3	G3		894	Pre-Adjuvant Therapy	WITH TUMOR	YES	Complete Remission/Response	NO			13	1-10 mm		FALSE	2016	2009	2003	0		OV	TCGA-13-0894.305FFF39-3453-49A4-8ED6-0532C9119AF0.pdf		TCGA	B	53
TCGA-24-1545-01A	69	17.81.0	Nationwide Children's Hospital	TCGA-24-1545-F26088	84f70a51-070e-4649-8a9e-df72b6b5e095	TCGA-24-1545	Stage IIIC	22	2	0	0	C086BD90-2348-4E68-80B7-4737252B4616			No	YES		Tumor resection					12	6	G3		1545	Post-Adjuvant Therapy	WITH TUMOR	YES	Complete Remission/Response	NO			24	>20 mm		FALSE	2016	2009	1997	0	178	OV	TCGA-24-1545.0D1CB67F-57E1-4234-AA1A-5EF0E6EC3975.pdf	TCGA	TCGA	A	69
TCGA-13-0724-01A	72	9.82.0	Nationwide Children's Hospital	TCGA-13-0724-F24507	f97cc3a0-d1f0-4e85-bcb8-52e1d2d9cd79	TCGA-13-0724	Stage IV	22	24	0		916767DA-A325-4A16-A487-B4CD97393497			No	YES		Excisional Biopsy		80			12	2	G3		724	Preoperative	WITH TUMOR	YES	Progressive Disease	NO			13	1-10 mm		FALSE	2016	2009	2002	0		OV	TCGA-13-0724.1EC7581B-E7B6-41B9-B96C-DCAF37912D3F.pdf		TCGA	A	72
TCGA-25-2042-01A	60	24.76.0	Nationwide Children's Hospital	TCGA-25-2042-F26785	67cbdcbf-2e6a-4de9-9658-9bbd8ae0f47f	TCGA-25-2042	Stage IIIC	22	20	0		750862EA-E9EC-4526-8119-C8AFA385F2E1			No	YES		Tumor resection					12	11	G3		2042		WITH TUMOR	YES	Progressive Disease	NO			25	>20 mm		FALSE	2016	2009	2006	0		OV	TCGA-25-2042.4D14A408-E3F6-47EB-A67C-0606450DB0C5.pdf		TCGA	A	60
TCGA-09-0364-01A	80	9.82.0	Nationwide Children's Hospital	TCGA-09-0364-F24198	c1122b65-e8b1-4c58-99b9-d78c3678332c	TCGA-09-0364	Stage IIC	22	4	0		F632EBBB-A423-4344-ACC5-E524CA8222C4			No	YES		Tumor resection				NO	12	3	G3		364		WITH TUMOR	YES	Complete Remission/Response	NO			9	11-20 mm	NO	FALSE	2016	2009	1998	0		OV	TCGA-09-0364.27b9efd3-7748-4deb-96a2-3869a19bfa6f.pdf		TCGA	A	80
TCGA-13-0764-01A	62	9.82.0	Nationwide Children's Hospital	TCGA-13-0764-F24554	d0beab0f-0202-4c06-8b19-f10a92e8cf28	TCGA-13-0764	Stage IV	22	24	0		FFDE9832-C129-4C44-A1EB-B0399F120EC3			No	YES			ASHKENAZI	80			12	2	G3		764	Pre-Adjuvant Therapy	WITH TUMOR	YES	Partial Remission/Response	NO			13	1-10 mm		FALSE	2016	2009	2006	0		OV	TCGA-13-0764.7EE42665-0C2B-492E-B91E-5BB35FF45C8C.pdf		TCGA	A	62
TCGA-29-1784-01A	55	18.84.0	Nationwide Children's Hospital	TCGA-29-1784-F27436	28926cc4-ceb1-40d1-b84d-c2e9bcb874e6	TCGA-29-1784	Stage IIIC	22	2	0	0	1743CD8B-45D0-40E6-9199-C20F98B1E1E6			No	YES		Tumor resection				YES	12	6	G3		1784	Post-Adjuvant Therapy	TUMOR FREE	YES	Complete Remission/Response	NO			29	No Macroscopic disease		FALSE	2016	2009	2009	0	178	OV	TCGA-29-1784.e4614e5d-eb1f-4ac7-a17f-105936745e80.pdf	TCGA	TCGA	A	55
TCGA-29-1691-01A	51	18.84.0	Nationwide Children's Hospital	TCGA-29-1691-F27148	cd9c0017-f19f-4f93-983c-3b4f58156aed	TCGA-29-1691	Stage IIIC	22	2	0		55D9599D-9338-4D3B-BC55-1F8D00E34B3E			No	YES		Tumor resection					12	6	G2		1691		WITH TUMOR	YES	Complete Remission/Response	NO			29	1-10 mm		FALSE	2016	2009	1995	0	178	OV	TCGA-29-1691.74e45220-b3ac-4404-8bb6-811f3d4ba611.pdf	TCGA	TCGA	A	51
TCGA-61-1919-01A	58	21.74.0	Nationwide Children's Hospital	TCGA-61-1919-F28300	32f30aa0-9c9e-4a94-8b29-558fb4a1029f	TCGA-61-1919	Stage IIIC	22	30	0		F681E37C-A847-4E41-BE87-C9E6DC804C85			No	YES		Tumor resection					12	11	G2		1919			YES	Complete Remission/Response	NO			61			FALSE	2016	2009	2001	0		OV	TCGA-61-1919.240a49a3-b611-4949-b3b9-3799d8c0dc46.pdf		TCGA	A	58
TCGA-61-1919-11A	58	21.74.0	Nationwide Children's Hospital	TCGA-61-1919-F28300	32f30aa0-9c9e-4a94-8b29-558fb4a1029f	TCGA-61-1919	Stage IIIC	22	30	0		F681E37C-A847-4E41-BE87-C9E6DC804C85			No	YES		Tumor resection					12	11	G2		1919			YES	Complete Remission/Response	NO			61			FALSE	2016	2009	2001	0		OV			TCGA	A	58
TCGA-25-1633-01A	64	17.81.0	Nationwide Children's Hospital	TCGA-25-1633-F26742	bdb1af60-d13a-43c7-a60d-2e6e2406beba	TCGA-25-1633	Stage IIIC	22	2	0		74664589-817C-4A26-981B-8DF7EE3BE414			No	YES		Tumor resection					12	6	G3		1633		WITH TUMOR	YES	Complete Remission/Response	NO			25	1-10 mm		FALSE	2016	2009	2002	0	178	OV	TCGA-25-1633.B3B45EA2-B154-45DC-B49D-422500EA1D9C.pdf	TCGA	TCGA	A	64
TCGA-29-1761-01A	80	18.84.0	Nationwide Children's Hospital	TCGA-29-1761-F27312	d8897df7-fd26-4fd4-b696-00efd70cb5fc	TCGA-29-1761	Stage IIIC	22	2	0		4C18F242-2FC7-4243-89EF-AE55A77B050B			No	YES		Tumor resection					12	6	G3		1761		WITH TUMOR	YES	Stable Disease	NO			29	>20 mm		FALSE	2016	2009	1998	0	178	OV	TCGA-29-1761.63defa27-e729-4514-bdd2-d887c4100854.pdf	TCGA	TCGA	A	80
TCGA-29-1771-01A	76	18.84.0	Nationwide Children's Hospital	TCGA-29-1771-F27383	61b33725-0889-4c2f-b027-45264eb718c5	TCGA-29-1771	Stage IIIC	22	2	0	0	BFD6A4DA-E6B7-438B-9D79-F7809149377C			No	YES		Tumor resection					12	6	G2		1771	Post-Adjuvant Therapy	WITH TUMOR	YES	Complete Remission/Response	NO			29	>20 mm		FALSE	2016	2009	2007	0	178	OV	TCGA-29-1771.005ca6aa-3326-4b7c-b8a5-86a6dfb70a93.pdf	TCGA	TCGA	A	76
TCGA-57-1582-01A	50	17.81.0	Nationwide Children's Hospital	TCGA-57-1582-F28059	d6ebac21-c97c-456d-b42e-726017a129d6	TCGA-57-1582	Stage IIIC	22	2	0		E55B771C-F15F-45AA-8E47-F48BFFC77D58			No	YES		Tumor resection				YES	12	6	G3		1582		WITH TUMOR	YES	Progressive Disease	NO			57	1-10 mm	YES	FALSE	2016	2009	2006	0		OV	TCGA-57-1582.0ed35510-c6ad-416b-8b57-e97005471dc1.pdf		TCGA	A	50
TCGA-57-1582-11A	50	17.81.0	Nationwide Children's Hospital	TCGA-57-1582-F28059	d6ebac21-c97c-456d-b42e-726017a129d6	TCGA-57-1582	Stage IIIC	22	2	0		E55B771C-F15F-45AA-8E47-F48BFFC77D58			No	YES		Tumor resection				YES	12	6	G3		1582		WITH TUMOR	YES	Progressive Disease	NO			57	1-10 mm	YES	FALSE	2016	2009	2006	0		OV			TCGA	A	50
TCGA-13-A5FU-01A	60	409.36.0	Nationwide Children's Hospital			TCGA-13-A5FU	Stage IV	22		0		4F26AA9B-205F-4CA4-A5F0-58585D0E93C6			No	YES		Tumor resection					12		G3	No	A5FU						NO	YES	13	1-10 mm		FALSE	2016		2009	0	178	OV	TCGA-13-A5FU.81DED60F-76BC-47E8-A15C-4488C6FDA1A5.pdf	TCGA	TCGA	A	60
TCGA-24-0980-01A	53	11.84.0	Nationwide Children's Hospital	TCGA-24-0980-F25896	01a4cffe-47b2-431f-8a34-e56b0f5fa229	TCGA-24-0980	Stage IIIC	22	24	0		C5A135FB-A67F-49DF-A519-FC11F9243385			No	YES		Cytology (e.g. Peritoneal or pleural fluid)				YES	12	2	G3		980		WITH TUMOR	YES	Progressive Disease	NO			24	>20 mm		FALSE	2016	2009	2003	0	178	OV	TCGA-24-0980.8C40A7D6-AAE5-4105-95D3-B841008F6FA6.pdf	TCGA	TCGA	A	53
TCGA-36-2537-01A	39	40.67.0	Nationwide Children's Hospital	TCGA-36-2537-F27923	16ec4be7-a32c-4b9e-bae5-30c468066390	TCGA-36-2537	Stage IIIC	22	18	0	2	9761D69D-FFC0-4197-96DB-113BE74361F3			No	YES		Cytology (e.g. Peritoneal or pleural fluid)					12	8	G3		2537	Pre-Adjuvant Therapy	WITH TUMOR	YES	Partial Remission/Response	NO			36	>20 mm		FALSE	2016	2010	2008	0	178	OV	TCGA-36-2537.9b122691-9140-439e-9ef6-16701081b905.pdf	TCGA	TCGA	A	39
TCGA-04-1350-01A	46	13.84.0	Nationwide Children's Hospital	TCGA-04-1350-F23988	7b044c52-3464-4207-bbec-d65b1cc081f0	TCGA-04-1350	Stage IIIC	22	26	0	0	38B40B8B-3CDA-4FC3-BBB7-9BAE1A372BE0			No	YES		Tumor resection					12	3	G3		1350	Preoperative	WITH TUMOR	NO	Stable Disease	NO			4	>20 mm		FALSE	2016	2009	2003	0		OV	TCGA-04-1350.C4BB615C-ABBA-4136-AAB4-52EA1FE88D14.pdf		TCGA	A	46
TCGA-04-1350-11A	46	13.84.0	Nationwide Children's Hospital	TCGA-04-1350-F23988	7b044c52-3464-4207-bbec-d65b1cc081f0	TCGA-04-1350	Stage IIIC	22	26	0	0	38B40B8B-3CDA-4FC3-BBB7-9BAE1A372BE0			No	YES		Tumor resection					12	3	G3		1350	Preoperative	WITH TUMOR	NO	Stable Disease	NO			4	>20 mm		FALSE	2016	2009	2003	0		OV			TCGA	A	46
TCGA-24-2027-01A	51	21.74.0	Nationwide Children's Hospital	TCGA-24-2027-F26460	734e79c4-b7b3-4238-aa0b-d3f1fe501a3b	TCGA-24-2027	Stage IV	22	15	0	0	A6F02234-0037-4F1B-AD88-8FF21ACF64D0			No	YES		Tumor resection					12	3	G3		2027	Other	WITH TUMOR	YES	Complete Remission/Response	NO			24	>20 mm		FALSE	2016	2010	1995	0	178	OV	TCGA-24-2027.8a4d0373-9d57-4cf7-ac78-d8b558d43df6.pdf	TCGA	TCGA	A	51
TCGA-09-1675-01B	50	18.84.0	Nationwide Children's Hospital	TCGA-09-1675-F24326	b6bc98b0-daf9-4803-aed3-b2fa0751638a	TCGA-09-1675	Stage IC	22	2	0		E4E689C0-9914-46E9-9DC8-60BF6E81A6A4			No	YES		Tumor resection				NO	12	6	G2		1675		TUMOR FREE	YES	Complete Remission/Response	NO			9	No Macroscopic disease	NO	FALSE	2016	2009	2001	0	178	OV	TCGA-09-1675.f981f103-fc2d-4f41-9f71-015f194391f5.pdf	TCGA	TCGA	B	50
TCGA-23-1122-01A	53	12.85.0	Nationwide Children's Hospital	TCGA-23-1122-F25724	835873b9-9590-4af3-b5ac-33688f902940	TCGA-23-1122	Stage IIIC	22	19	0		7B65844F-7A28-49A5-8F97-081281F676F8			No	YES		Tumor resection				NO	12	2	G3		1122		WITH TUMOR	YES	Complete Remission/Response	NO			23	1-10 mm		FALSE	2016	2009	1998	0	178	OV	TCGA-23-1122.9507d553-b1c7-4b71-90c1-064fd8ef15ba.pdf	TCGA	TCGA	A	53
TCGA-61-1915-01A	50	19.79.0	Nationwide Children's Hospital	TCGA-61-1915-F28280	b7206aa3-0932-424c-b730-59730aa0c46c	TCGA-61-1915	Stage IIC	22	1	0		BBEB468E-4457-4C99-94C2-50482D4EF1C7			No	YES		Tumor resection					12	10	G3		1915		TUMOR FREE	YES	Complete Remission/Response	NO			61		YES	FALSE	2016	2009	2003	0		OV	TCGA-61-1915.1c305700-d86f-449a-a556-02f32484dda1.pdf		TCGA	A	50
TCGA-61-1915-11A	50	19.79.0	Nationwide Children's Hospital	TCGA-61-1915-F28280	b7206aa3-0932-424c-b730-59730aa0c46c	TCGA-61-1915	Stage IIC	22	1	0		BBEB468E-4457-4C99-94C2-50482D4EF1C7			No	YES		Tumor resection					12	10	G3		1915		TUMOR FREE	YES	Complete Remission/Response	NO			61		YES	FALSE	2016	2009	2003	0		OV			TCGA	A	50
TCGA-09-2048-01A	63	24.76.0	Nationwide Children's Hospital	TCGA-09-2048-F24351	7d525bd5-fc5d-4c60-aff2-5dbece847b51	TCGA-09-2048	Stage IIIC	22	3	0		3B6339D9-3BCC-4B78-8FC4-1A1BFBAA12D1			No	YES		Tumor resection				YES	12	11	G3		2048		WITH TUMOR	YES	Stable Disease	NO			9	1-10 mm	YES	FALSE	2016	2009	1999	0	178	OV	TCGA-09-2048.0755D708-ADF5-4219-ABC6-BCD9C2BCA089.pdf	TCGA	TCGA	A	63
TCGA-13-0919-01A	52	11.84.0	Nationwide Children's Hospital	TCGA-13-0919-F24771	f48b87bd-e3fb-4c13-a59d-3aba2fbf2585	TCGA-13-0919	Stage IIIC	22	25	0		B7FF95E8-EF43-48BF-B176-B50D7CFFD7C6			No	YES		Tumor resection		80			12	2	G3		919	Pre-Adjuvant Therapy	TUMOR FREE	YES	Complete Remission/Response	NO			13	No Macroscopic disease		FALSE	2016	2009	2007	0		OV	TCGA-13-0919.CE2BB148-051E-4D43-B645-B7EA2A64A1CE.pdf		TCGA	A	52
TCGA-13-0727-01A	71	9.82.0	Nationwide Children's Hospital	TCGA-13-0727-F24519	c54b18db-aeab-4253-8e80-49aeae62f572	TCGA-13-0727	Stage IIIC	22	24	0		930699DB-2CF1-4D93-B340-8307C53DCA84			No	YES		Tumor resection					12	2	G3		727		WITH TUMOR	YES	Complete Remission/Response	NO			13	1-10 mm		FALSE	2016	2009	2003	0		OV	TCGA-13-0727.EA3709B4-0C79-4CF5-A7D6-DB9F08DD74B5.pdf		TCGA	A	71
TCGA-24-1562-01A	67	15.83.0	Nationwide Children's Hospital	TCGA-24-1562-F26237	28786767-c3fa-429e-a296-8677b91c77fe	TCGA-24-1562	Stage IIIC	22	13	0	0	5A7078AC-4EBC-4325-9164-BD39CA04AF0B			No	YES		Tumor resection					12	5	G3		1562	Other	WITH TUMOR	YES	Complete Remission/Response	NO			24	1-10 mm		FALSE	2016	2009	1999	0	178	OV	TCGA-24-1562.0ce36daf-9512-4860-a5a3-b2ff7f487c5a.pdf	TCGA	TCGA	A	67
TCGA-24-1849-01A	80	19.79.0	Nationwide Children's Hospital	TCGA-24-1849-F26355	f8e9aba6-d282-480f-bbee-d180107708b2	TCGA-24-1849	Stage IIIC	22	2	0		BDEB69F4-9A29-4BC2-BF10-0D1F35348DB4			No	YES		Tumor resection				YES	12	6	G3		1849		TUMOR FREE	YES	Complete Remission/Response	NO			24	1-10 mm		FALSE	2016	2009	2009	0	178	OV	TCGA-24-1849.a2181913-086c-42a2-99fd-057b17025deb.pdf	TCGA	TCGA	A	80
TCGA-04-1351-01A	76	13.84.0	Nationwide Children's Hospital	TCGA-04-1351-F24001	32e5fadb-7231-48fb-b1fe-54e0acf09411	TCGA-04-1351	Stage IIIC	22	26	0		DE294932-ED13-4298-94C5-98602C54B69B			No	YES		Incisional Biopsy		100			12	3	G2		1351		TUMOR FREE	YES	Complete Remission/Response	NO			4			FALSE	2016	2009	2004	0		OV	TCGA-04-1351.E52A52E0-5A81-4CD6-A78F-B721E5CE039B.pdf		TCGA	A	76
TCGA-04-1351-11A	76	13.84.0	Nationwide Children's Hospital	TCGA-04-1351-F24001	32e5fadb-7231-48fb-b1fe-54e0acf09411	TCGA-04-1351	Stage IIIC	22	26	0		DE294932-ED13-4298-94C5-98602C54B69B			No	YES		Incisional Biopsy		100			12	3	G2		1351		TUMOR FREE	YES	Complete Remission/Response	NO			4			FALSE	2016	2009	2004	0		OV			TCGA	A	76
TCGA-24-1563-01A	66	15.83.0	Nationwide Children's Hospital	TCGA-24-1563-F26248	4a3e5d73-58ba-403c-91a7-92653e760093	TCGA-24-1563	Stage IIIC	22	13	0		4620FA3E-0549-4714-9510-EC79986334FF			No	YES		Tumor resection					12	5	G3		1563		WITH TUMOR	YES	Complete Remission/Response	NO			24	1-10 mm		FALSE	2016	2009	1999	0	178	OV	TCGA-24-1563.6fdeb714-439d-49d7-aae0-99166a3e8eba.pdf	TCGA	TCGA	A	66
TCGA-57-1586-01A	66	18.84.0	Nationwide Children's Hospital	TCGA-57-1586-F28080	63a6f203-f1b7-48b2-bb80-5d6fd277e34c	TCGA-57-1586	Stage IIIC	22	2	0		C3F12723-B589-4417-BAF7-A35A6BEF2E09			No	YES		Tumor resection				YES	12	6	G3		1586		WITH TUMOR	YES		NO			57	11-20 mm	YES	FALSE	2016	2009	2007	0		OV	TCGA-57-1586.1245d63d-8859-496a-828e-4ccad717c114.pdf		TCGA	A	66
TCGA-57-1586-11A	66	18.84.0	Nationwide Children's Hospital	TCGA-57-1586-F28080	63a6f203-f1b7-48b2-bb80-5d6fd277e34c	TCGA-57-1586	Stage IIIC	22	2	0		C3F12723-B589-4417-BAF7-A35A6BEF2E09			No	YES		Tumor resection				YES	12	6	G3		1586		WITH TUMOR	YES		NO			57	11-20 mm	YES	FALSE	2016	2009	2007	0		OV			TCGA	A	66
TCGA-61-2096-01A	56	22.78.0	Nationwide Children's Hospital	TCGA-61-2096-F28398	fe500f96-37c9-445e-9e91-ca55df7e2783	TCGA-61-2096	Stage IC	22	7	0		E1D53509-EBD8-4F56-BF97-EB4B6D1575A0			No	YES		Tumor resection					12	12	G2		2096		TUMOR FREE	YES	Progressive Disease	NO			61	No Macroscopic disease		FALSE	2016	2009	2003	0		OV	TCGA-61-2096.9f95fe7d-4865-4ca5-bb57-9d47c388a7ed.pdf		TCGA	A	56
TCGA-61-2096-11A	56	22.78.0	Nationwide Children's Hospital	TCGA-61-2096-F28398	fe500f96-37c9-445e-9e91-ca55df7e2783	TCGA-61-2096	Stage IC	22	7	0		E1D53509-EBD8-4F56-BF97-EB4B6D1575A0			No	YES		Tumor resection					12	12	G2		2096		TUMOR FREE	YES	Progressive Disease	NO			61	No Macroscopic disease		FALSE	2016	2009	2003	0		OV			TCGA	A	56
TCGA-13-0717-01A	54	9.82.0	Nationwide Children's Hospital	TCGA-13-0717-F24494	e6fab168-c489-442f-82ab-85ef871f703d	TCGA-13-0717	Stage IIIC	22	24	0		F59C8DBB-FF2B-4E29-AB07-A43758B0DCE0			No	YES		Tumor resection					12	2	G3		717		WITH TUMOR	YES	Complete Remission/Response	NO			13	>20 mm		FALSE	2016	2009	2000	0		OV	TCGA-13-0717.126688E7-B037-42CE-9486-D22171CFBC67.pdf		TCGA	A	54
TCGA-31-1951-01A	58	21.74.0	Nationwide Children's Hospital	TCGA-31-1951-F27692	b880add7-cdf8-492c-86f5-a1f8cbcdd513	TCGA-31-1951	Stage IIIC	22	4	0		E43CFFEA-EAAC-44C9-B50E-592DE29D6E3B			No	YES		Tumor resection				YES	12	1	G3		1951		WITH TUMOR	YES		NO			31	No Macroscopic disease	YES	FALSE	2016	2010	2007	0	178	OV	TCGA-31-1951.b10efe75-1420-47d2-9c5b-202b09099357.pdf	TCGA	TCGA	A	58
TCGA-13-0885-01A	70	11.84.0	Nationwide Children's Hospital	TCGA-13-0885-F24658	dc9ec5ec-5e34-40f1-baef-f0a594f2a4cb	TCGA-13-0885	Stage IIIC	22	25	0		0A8686C1-3A5E-4791-84D8-BE148AC4575D			No	YES		Cytology (e.g. Peritoneal or pleural fluid)		80			12	2	G3		885	Pre-Adjuvant Therapy		YES	Complete Remission/Response	NO			13	11-20 mm		FALSE	2016	2009	2000	0	178	OV	TCGA-13-0885.81DFFD49-45F0-4A20-AC27-B8316B2E0289.pdf	TCGA	TCGA	A	70
TCGA-20-1684-01A	51	18.84.0	Nationwide Children's Hospital	TCGA-20-1684-F25549	c1f2eb5c-51d5-469f-9319-30cfcaec69e4	TCGA-20-1684	Stage IIIC	22	2	0	0	3AAA7E73-34AC-4ECD-AE77-18F7DC90FC1D			No	YES		Tumor resection				NO	12	6	G3		1684	Post-Adjuvant Therapy	TUMOR FREE	YES	Complete Remission/Response	NO			20	1-10 mm	NO	FALSE	2016	2009	2007	0	178	OV	TCGA-20-1684.3ce61823-9e89-424f-9ce2-a8987420b2a9.pdf	TCGA	TCGA	A	51
TCGA-36-1568-01A	52	17.81.0	Nationwide Children's Hospital	TCGA-36-1568-F27850	8050daa1-0821-4b10-9f7e-13838a72c862	TCGA-36-1568	Stage IIIC	22	2	0		FB046EB8-C196-4C01-A2A8-8133FEE3790D			No	YES		Tumor resection				NO	12	6	G3		1568		WITH TUMOR	YES	Partial Remission/Response	NO			36			FALSE	2016	2009	2007	0	178	OV	TCGA-36-1568.dad4bbdc-0156-48c2-a975-27ccfb9152a3.pdf	TCGA	TCGA	A	52
TCGA-13-1484-01A	62	14.86.0	Nationwide Children's Hospital	TCGA-13-1484-F24857	30eccca8-a390-4c88-bffa-de7070c2fed6	TCGA-13-1484	Stage IIIC	22	31	0		16B278DE-9E0C-40B5-881A-F0A01FB90675			No	YES		Incisional Biopsy		80			12	3	G3		1484	Preoperative	WITH TUMOR	YES	Complete Remission/Response	NO			13			FALSE	2016	2009	2000	0	178	OV	TCGA-13-1484.CF223E16-1613-4FAB-A4DA-86D5ECE7B55E.pdf	TCGA	TCGA	A	62
TCGA-13-1491-01A	55	14.86.0	Nationwide Children's Hospital	TCGA-13-1491-F24884	89c0fc41-0c77-4699-b8f9-44ca68ef7c2a	TCGA-13-1491	Stage IIIC	22	31	0		A29D9265-9DFE-482E-85F3-4CE48F4AD1A4			No	YES		Incisional Biopsy		60			12	3	G3		1491	Pre-Adjuvant Therapy	WITH TUMOR	YES	Partial Remission/Response	NO			13			FALSE	2016	2009	2002	0	178	OV	TCGA-13-1491.051EAB19-C9CF-407E-A0C3-19CB76368C22.pdf	TCGA	TCGA	A	55
TCGA-29-1707-01A	41	18.84.0	Nationwide Children's Hospital	TCGA-29-1707-F27288	eefdc8c2-4c4c-4b1d-94b8-2e7210df54c3	TCGA-29-1707	Stage IIC	22	2	0	0	000F3530-FE94-4191-B313-28A1B82809E1			No	YES		Tumor resection				NO	12	6	G3		1707	Post-Adjuvant Therapy		YES	Complete Remission/Response	NO			29	No Macroscopic disease		FALSE	2016	2009	2006	0		OV	TCGA-29-1707.da725324-2b94-47d4-a35c-a5f2233a024f.pdf		TCGA	A	41
TCGA-29-1707-02A	41	18.84.0	Nationwide Children's Hospital	TCGA-29-1707-F27288	eefdc8c2-4c4c-4b1d-94b8-2e7210df54c3	TCGA-29-1707	Stage IIC	22	2	0	0	000F3530-FE94-4191-B313-28A1B82809E1			No	YES		Tumor resection				NO	12	6	G3		1707	Post-Adjuvant Therapy		YES	Complete Remission/Response	NO			29	No Macroscopic disease		FALSE	2016	2009	2006	0		OV	TCGA-29-1707.264DFD3E-7413-4DEA-A115-14887718139D.pdf		TCGA	A	41
TCGA-61-2109-01A	40	22.78.0	Nationwide Children's Hospital	TCGA-61-2109-F28450	716014bf-2f9f-4dc8-81fe-c2baa9c4303c	TCGA-61-2109	Stage IIIC	22	7	0		6036E8F8-5513-4883-977D-F1D574E0AFE1			No	YES		Cytology (e.g. Peritoneal or pleural fluid)				NO	12	12	G3		2109		WITH TUMOR	YES		NO			61	>20 mm	NO	FALSE	2016	2009	1999	0		OV	TCGA-61-2109.c16bfe93-016f-49d4-8895-05b9055344c9.pdf		TCGA	A	40
TCGA-61-2109-11A	40	22.78.0	Nationwide Children's Hospital	TCGA-61-2109-F28450	716014bf-2f9f-4dc8-81fe-c2baa9c4303c	TCGA-61-2109	Stage IIIC	22	7	0		6036E8F8-5513-4883-977D-F1D574E0AFE1			No	YES		Cytology (e.g. Peritoneal or pleural fluid)				NO	12	12	G3		2109		WITH TUMOR	YES		NO			61	>20 mm	NO	FALSE	2016	2009	1999	0		OV			TCGA	A	40
TCGA-24-1560-01A	51	17.81.0	Nationwide Children's Hospital	TCGA-24-1560-F26221	f5657f7d-8bbe-49b7-875c-32d3c45a6b02	TCGA-24-1560	Stage IIIC	22	2	0		1C4A78EC-F748-4D87-B065-A6B938E09866			No	YES		Tumor resection					12	6	G4		1560		WITH TUMOR	YES	Complete Remission/Response	NO			24	1-10 mm		FALSE	2016	2009	1999	0	178	OV	TCGA-24-1560.464e1a20-b2d1-49c4-8da5-11b8c0f96b4e.pdf	TCGA	TCGA	A	51
TCGA-42-2587-01A	75	40.67.0	Nationwide Children's Hospital	TCGA-42-2587-F28033	1d73b669-822d-4b7a-9614-01cc92a2e983	TCGA-42-2587	Stage IIIC	22	3	0		CE090F07-6032-4861-9821-7C699932C493			No	YES		Tumor resection				YES	12	6	G3		2587		TUMOR FREE	YES	Complete Remission/Response	NO			42	>20 mm	YES	FALSE	2016	2010	2009	0		OV	TCGA-42-2587.dc4896ef-1797-4796-8869-e9f5d19456d2.pdf		TCGA	A	75
TCGA-13-0886-01A	67	11.84.0	Nationwide Children's Hospital	TCGA-13-0886-F24663	3e55773f-fd8a-4ea5-a2c0-b27dc4999829	TCGA-13-0886	Stage IIIC	22	25	0		CC250D3C-2D31-4571-811D-2674A45F112B			No	YES		Tumor resection					12	2	G3		886		TUMOR FREE	YES	Complete Remission/Response	NO			13	1-10 mm		FALSE	2016	2009	2002	0	178	OV	TCGA-13-0886.2FB5824C-F30B-4E0B-B787-CBF93A6A48AE.pdf	TCGA	TCGA	A	67
TCGA-10-0930-01A	70	11.84.0	Nationwide Children's Hospital	TCGA-10-0930-F24432	7e161c2d-e784-4e5e-927a-f8aceb86f854	TCGA-10-0930	Stage IIIC	22	6	0		682B409F-4FD8-4C7F-B97C-78E7DEA25A43			No	YES		Tumor resection					12	3	G3		930		WITH TUMOR	YES	Complete Remission/Response	NO			10	1-10 mm		FALSE	2016	2009	2002	0		OV	TCGA-10-0930.89034658-e10d-47d3-9ad8-d79aa51cf234.pdf		TCGA	A	70
TCGA-10-0930-11A	70	11.84.0	Nationwide Children's Hospital	TCGA-10-0930-F24432	7e161c2d-e784-4e5e-927a-f8aceb86f854	TCGA-10-0930	Stage IIIC	22	6	0		682B409F-4FD8-4C7F-B97C-78E7DEA25A43			No	YES		Tumor resection					12	3	G3		930		WITH TUMOR	YES	Complete Remission/Response	NO			10	1-10 mm		FALSE	2016	2009	2002	0		OV			TCGA	A	70
TCGA-20-0990-01A	74	12.85.0	Nationwide Children's Hospital	TCGA-20-0990-F25523	c08304fa-042d-4a64-a8c1-165686740dd1	TCGA-20-0990	Stage IIIC	22	23	0	1	6A3B9E10-8E52-410B-8E23-B04262348860			No	YES		Fine needle aspiration biopsy					12	2	G3		990	Post-Adjuvant Therapy	WITH TUMOR	YES		NO			20			FALSE	2016	2009	2005	0		OV	TCGA-20-0990.2380A6A4-8F10-40BE-BEE6-DCC116803763.pdf		TCGA	A	74
TCGA-61-1998-01A	48	22.78.0	Nationwide Children's Hospital	TCGA-61-1998-F28306	0d0da8b8-e9f8-4dbb-9a7f-ff76d2dc734f	TCGA-61-1998	Stage IIIC	22	8	0		77888C82-7256-4DF2-B871-4C8842EDD01B			No	YES		Tumor resection				YES	12	12	G3		1998		WITH TUMOR	YES		NO			61	1-10 mm	YES	FALSE	2016	2009	2009	0	178	OV	TCGA-61-1998.788d25c6-75c4-4c85-be93-98dec021219a.pdf	TCGA	TCGA	A	48
TCGA-36-2551-01A	57	40.67.0	Nationwide Children's Hospital	TCGA-36-2551-F27970	87bc498f-d002-429f-a48a-47c19dff4fae	TCGA-36-2551	Stage IIIC	22	18	0		8EA65203-E01F-426B-A237-19C4E8DAE656			No	YES		Cytology (e.g. Peritoneal or pleural fluid)				NO	12	8	G3		2551		WITH TUMOR	YES	Complete Remission/Response	NO			36	>20 mm		FALSE	2016	2010	2009	0	178	OV	TCGA-36-2551.c3e022a3-b58d-437b-a990-691730e9daf1.pdf	TCGA	TCGA	A	57
TCGA-36-2542-01A	59	40.67.0	Nationwide Children's Hospital	TCGA-36-2542-F27942	a439d861-b6a1-45a9-a2d7-f3cd9c2603e0	TCGA-36-2542	Stage IIIB	22	18	0		62041F9F-6445-44B2-8A8B-6A5698F5670F			No	YES		Cytology (e.g. Peritoneal or pleural fluid)					12	8	G3		2542		TUMOR FREE	YES	Complete Remission/Response	NO			36	1-10 mm		FALSE	2016	2010	2008	0	178	OV	TCGA-36-2542.f901accb-a3be-461f-b145-39b83c201293.pdf	TCGA	TCGA	A	59
TCGA-04-1332-01A	70	12.85.0	Nationwide Children's Hospital	TCGA-04-1332-F23911	10d96c4f-798d-4db3-95ce-0ba9beacfc5f	TCGA-04-1332	Stage IIIC	22	26	0	1	C9E5B9AD-870F-4E35-9EF8-B8F372AECA92			No	YES		Tumor resection				NO	12	3	G3		1332	Preoperative	WITH TUMOR	YES		NO			4	1-10 mm		FALSE	2016	2009	2002	0	178	OV	TCGA-04-1332.97ED2B5D-4349-40FE-A612-949EBBF108C4.pdf	TCGA	TCGA	A	70
TCGA-13-0751-01A	44	9.82.0	Nationwide Children's Hospital	TCGA-13-0751-F24525	830bb982-a48a-4d97-8836-251f0cd6440d	TCGA-13-0751	Stage IIIC	22	24	0		C8224F77-8184-41B0-B5E5-8F7D0D8E8158			No	YES		Tumor resection					12	2	GX		751		WITH TUMOR	YES	Complete Remission/Response	NO			13	1-10 mm		FALSE	2016	2009	1999	0		OV	TCGA-13-0751.61280768-69DF-4601-BED6-E78C1F82E5BC.pdf		TCGA	A	44
TCGA-61-2611-02A	40	40.67.0	Nationwide Children's Hospital	TCGA-61-2611-F28491	10f574ef-ba1d-4b3e-ba11-343fcadafa31	TCGA-61-2611	Stage IIIC	22	7	0		6C8A70AD-73FA-4B3F-BD5A-5961E4B82F94			No	YES		Cytology (e.g. Peritoneal or pleural fluid)					12	9	G3		2611		WITH TUMOR	YES	Complete Remission/Response	NO			61	1-10 mm	YES	FALSE	2016	2010	2008	0		OV	TCGA-61-2611.29965B48-14CA-467F-B825-8BC99A99544B.pdf		TCGA	A	40
TCGA-61-2611-11A	40	40.67.0	Nationwide Children's Hospital	TCGA-61-2611-F28491	10f574ef-ba1d-4b3e-ba11-343fcadafa31	TCGA-61-2611	Stage IIIC	22	7	0		6C8A70AD-73FA-4B3F-BD5A-5961E4B82F94			No	YES		Cytology (e.g. Peritoneal or pleural fluid)					12	9	G3		2611		WITH TUMOR	YES	Complete Remission/Response	NO			61	1-10 mm	YES	FALSE	2016	2010	2008	0		OV			TCGA	A	40
TCGA-61-2088-01A	51	22.78.0	Nationwide Children's Hospital	TCGA-61-2088-F28377	90f9f7a2-99d8-496e-9276-a94390ef4587	TCGA-61-2088	Stage IIIC	22	7	0		88E8D206-AEF1-4EEC-95C8-BC844B7FE37A			No	YES		Tumor resection				NO	12	12	G3		2088		TUMOR FREE	YES		NO			61	No Macroscopic disease	NO	FALSE	2016	2009	2009	0		OV	TCGA-61-2088.62624308-45b6-46f3-85a0-5a4639b44bf3.pdf		TCGA	A	51
TCGA-61-2088-11A	51	22.78.0	Nationwide Children's Hospital	TCGA-61-2088-F28377	90f9f7a2-99d8-496e-9276-a94390ef4587	TCGA-61-2088	Stage IIIC	22	7	0		88E8D206-AEF1-4EEC-95C8-BC844B7FE37A			No	YES		Tumor resection				NO	12	12	G3		2088		TUMOR FREE	YES		NO			61	No Macroscopic disease	NO	FALSE	2016	2009	2009	0		OV			TCGA	A	51
TCGA-24-1470-01A	54	15.83.0	Nationwide Children's Hospital	TCGA-24-1470-F26064	64784e56-eef8-4003-9cc8-7f8bc725b2bd	TCGA-24-1470	Stage IIIB	22	12	0	1	D1ECD86F-04C1-4F5C-96B5-953FECCB98AF			No	YES		Tumor resection					12	5	G3		1470	Other	TUMOR FREE	YES	Complete Remission/Response	NO			24	1-10 mm		FALSE	2016	2009	2009	0	178	OV	TCGA-24-1470.f47eefcf-f15d-42cb-8bd2-d0c252ecafb3.pdf	TCGA	TCGA	A	54
TCGA-24-1434-01A	59	14.86.0	Nationwide Children's Hospital	TCGA-24-1434-F25984	0e4f7bf8-affb-45c7-8d16-d2eb4a044257	TCGA-24-1434	Stage IIIC	22	12	0		0B3F894E-3E5D-4821-8A4B-CE23C63DAF3E			No	YES		Tumor resection				YES	12	5	G3		1434		WITH TUMOR	YES	Partial Remission/Response	NO			24	1-10 mm		FALSE	2016	2009	1999	0	178	OV	TCGA-24-1434.0a5fd2a4-560b-4769-ba4e-868854471961.pdf	TCGA	TCGA	A	59
TCGA-25-1628-01A	67	17.81.0	Nationwide Children's Hospital	TCGA-25-1628-F26724	50828490-96eb-46a5-9103-3b979676fea8	TCGA-25-1628	Stage IIIC	22	2	0		A050FD00-8502-4820-8E47-55D67010E6AC			No	YES		Tumor resection					12	6	G3		1628		WITH TUMOR	YES	Stable Disease	NO			25	1-10 mm		FALSE	2016	2009	2002	0	178	OV	TCGA-25-1628.790D6E48-15D0-45F9-B6DD-182787298EBA.pdf	TCGA	TCGA	A	67
TCGA-24-1423-01A	61	14.86.0	Nationwide Children's Hospital	TCGA-24-1423-F25936	2c5edeaa-427c-44b6-893c-797f75cdd9a8	TCGA-24-1423	Stage IIIC	22	16	0		2625262D-9858-4095-9EC6-932F053B0897			No	YES		Tumor resection				YES	12	4	G3		1423		TUMOR FREE	YES	Complete Remission/Response	NO			24	1-10 mm		FALSE	2016	2009	2008	0	178	OV	TCGA-24-1423.47331163-68e9-44fd-8b80-b9f70058957f.pdf	TCGA	TCGA	A	61
TCGA-23-1118-01A	45	12.85.0	Nationwide Children's Hospital	TCGA-23-1118-F25708	2c2e8996-31a2-4d40-ae52-a14131eb9684	TCGA-23-1118	Stage IIIC	22	20	0		11B229BD-7DFE-4252-A7E9-E4DA7CEA8089			No	YES		Tumor resection				YES	12	2	G3		1118		TUMOR FREE	YES	Complete Remission/Response	NO			23	>20 mm	YES	FALSE	2016	2009	2001	0	178	OV	TCGA-23-1118.2f53a2c6-b67a-4966-b300-5e00968b15f3.pdf	TCGA	TCGA	A	45
TCGA-24-1435-01A	57	14.86.0	Nationwide Children's Hospital	TCGA-24-1435-F25993	fab88b94-18a9-48a3-b679-10658361d8d8	TCGA-24-1435	Stage IIIC	22	12	0		968CD1C8-AB54-48A2-8AC2-E0CE79B927D8			No	YES		Tumor resection				NO	12	5	G3		1435		WITH TUMOR	YES	Complete Remission/Response	NO			24	1-10 mm		FALSE	2016	2009	1999	0	178	OV	TCGA-24-1435.d1574b6c-6cc1-45bc-86d0-97585d8a5c93.pdf	TCGA	TCGA	A	57
TCGA-29-1692-01B	58	27.69.0	Nationwide Children's Hospital	TCGA-29-1692-F27159	72f049e4-e0cc-44e8-9f54-5ba8e0acc565	TCGA-29-1692	Stage IIIC	22	2	0	0	65EBD40C-1B7B-4FE5-B5A9-D1893817810E			No	YES		Tumor resection					12	6	G2		1692	Post-Adjuvant Therapy	WITH TUMOR	YES	Complete Remission/Response	NO			29	11-20 mm		FALSE	2016	2009	1997	0		OV	TCGA-29-1692.522E504C-7F53-4E91-A684-FD7B3C54CF06.pdf		TCGA	B	58
TCGA-29-1692-02A	58	27.69.0	Nationwide Children's Hospital	TCGA-29-1692-F27159	72f049e4-e0cc-44e8-9f54-5ba8e0acc565	TCGA-29-1692	Stage IIIC	22	2	0	0	65EBD40C-1B7B-4FE5-B5A9-D1893817810E			No	YES		Tumor resection					12	6	G2		1692	Post-Adjuvant Therapy	WITH TUMOR	YES	Complete Remission/Response	NO			29	11-20 mm		FALSE	2016	2009	1997	0		OV	TCGA-29-1692.FF9EECFF-66C4-440F-91AB-42ACCEED0A3B.pdf		TCGA	A	58
TCGA-57-1583-01A	57	17.81.0	Nationwide Children's Hospital	TCGA-57-1583-F28068	226da9f5-f0ba-4f11-9c5e-1e1c53456ce7	TCGA-57-1583	Stage IIIC	22	2	0		C624AE88-D40B-4543-B8C3-DC441F51787C			No	YES		Tumor resection				NO	12	6	G3		1583		WITH TUMOR	YES		NO			57	No Macroscopic disease	NO	FALSE	2016	2009	2006	0		OV	TCGA-57-1583.b899b485-621f-46df-8bda-97b0fbe10b6d.pdf		TCGA	A	57
TCGA-57-1583-11A	57	17.81.0	Nationwide Children's Hospital	TCGA-57-1583-F28068	226da9f5-f0ba-4f11-9c5e-1e1c53456ce7	TCGA-57-1583	Stage IIIC	22	2	0		C624AE88-D40B-4543-B8C3-DC441F51787C			No	YES		Tumor resection				NO	12	6	G3		1583		WITH TUMOR	YES		NO			57	No Macroscopic disease	NO	FALSE	2016	2009	2006	0		OV			TCGA	A	57
TCGA-25-1630-01A	73	17.81.0	Nationwide Children's Hospital	TCGA-25-1630-F26729	be6e817c-e570-43da-88b6-2a0d1b07d6b6	TCGA-25-1630	Stage IIIC	22	2	0		2BD65977-8DCB-421C-A823-5AD4A40F120D			No	YES		Tumor resection					12	6	G3		1630			YES	Complete Remission/Response	NO			25	1-10 mm		FALSE	2016	2009	2002	0		OV	TCGA-25-1630.0BF406EC-B97B-4A05-9EBB-F40CF96233E9.pdf		TCGA	A	73
TCGA-10-0926-01A	63	11.84.0	Nationwide Children's Hospital	TCGA-10-0926-F24413	7f3cdaf9-ed64-4b9a-8f24-2e9037eb0f86	TCGA-10-0926	Stage IIIC	22	6	0		2EDE3382-281E-4F9C-B29B-EA891B53A1EA			No	YES		Tumor resection		80		NO	12	3	G3		926	Preoperative	WITH TUMOR	YES	Complete Remission/Response	YES			10	11-20 mm	NO	FALSE	2016	2009	2000	0		OV	TCGA-10-0926.b940b1b3-8278-400e-b43a-e7897e0361b7.pdf		TCGA	A	63
TCGA-10-0926-11A	63	11.84.0	Nationwide Children's Hospital	TCGA-10-0926-F24413	7f3cdaf9-ed64-4b9a-8f24-2e9037eb0f86	TCGA-10-0926	Stage IIIC	22	6	0		2EDE3382-281E-4F9C-B29B-EA891B53A1EA			No	YES		Tumor resection		80		NO	12	3	G3		926	Preoperative	WITH TUMOR	YES	Complete Remission/Response	YES			10	11-20 mm	NO	FALSE	2016	2009	2000	0		OV			TCGA	A	63
TCGA-36-1581-01A	63	17.81.0	Nationwide Children's Hospital	TCGA-36-1581-F27893	434514f8-04e5-4ec5-a694-0216e535fd97	TCGA-36-1581	Stage IIC	22	2	0	0	779A4E59-E643-4EFE-AB9D-14B98E80D453			No	YES		Cytology (e.g. Peritoneal or pleural fluid)					12	6	G3		1581	Pre-Adjuvant Therapy	WITH TUMOR	YES	Complete Remission/Response	NO			36	No Macroscopic disease		FALSE	2016	2009	2007	0	178	OV	TCGA-36-1581.6512ef01-a2fb-4fd8-9e1a-b59855c256de.pdf	TCGA	TCGA	A	63
TCGA-36-1574-01A	48	17.81.0	Nationwide Children's Hospital	TCGA-36-1574-F27868	a362d009-06b1-4ec1-a13b-762036f060a8	TCGA-36-1574	Stage IIIC	22	2	0	0	DE1068A5-9350-41BA-8264-9C34B59232AF			No	YES		Tumor resection					12	6	G3		1574	Preoperative	WITH TUMOR	YES	Complete Remission/Response	NO			36	>20 mm		FALSE	2016	2009	2007	0	178	OV	TCGA-36-1574.174e0ef6-e8bc-4c43-8253-ee6d3ff9c1ce.pdf	TCGA	TCGA	A	48
TCGA-25-2397-01A	59	24.76.0	Nationwide Children's Hospital	TCGA-25-2397-F26810	3eeab957-b68a-427b-8555-1c33a30d4c18	TCGA-25-2397	Stage IV	22	5	0		4252A2B8-2D6B-4BFD-A50C-C7BC4F18BE75			No	YES		Tumor resection					12	1	G3		2397					NO			25	No Macroscopic disease		FALSE	2016	2010	2004	0	178	OV	TCGA-25-2397.D67C4E1F-6A68-4EE6-B143-22038C05C926.pdf	TCGA	TCGA	A	59
TCGA-23-1030-01A	64	12.85.0	Nationwide Children's Hospital	TCGA-23-1030-F25643	b97fdad8-b975-4f01-a9ac-cbedb5e7a9b6	TCGA-23-1030	Stage IIIC	22	24	0		2EC5C28F-04BC-4F26-A33E-DF9FEF6BD0EA			No	YES		Tumor resection				YES	12	2	G3		1030		TUMOR FREE	YES	Complete Remission/Response	NO			23	1-10 mm	YES	FALSE	2016	2009	2006	0		OV	TCGA-23-1030.E44D825F-89EE-4FF7-B6D6-B0B17E305B2C.pdf		TCGA	A	64
TCGA-13-0911-01A	55	11.84.0	Nationwide Children's Hospital	TCGA-13-0911-F24749	18191146-bbb5-4110-af84-0c6698d2afc0	TCGA-13-0911	Stage IV	22	25	0		1274CD2E-6724-4F36-9F59-428DFD091B7B			No	YES		Cytology (e.g. Peritoneal or pleural fluid)		80			12	2	G3		911	Pre-Adjuvant Therapy	WITH TUMOR	YES	Partial Remission/Response	NO			13	1-10 mm		FALSE	2016	2009	2005	0	178	OV	TCGA-13-0911.0DE80BC5-8AA8-423A-B99B-9CD9883F27C2.pdf	TCGA	TCGA	A	55
TCGA-61-2101-01A	55	22.78.0	Nationwide Children's Hospital	TCGA-61-2101-F28422	d25c7ceb-de04-4a5b-87e1-8c217938de7d	TCGA-61-2101	Stage IIIC	22	7	0	0	329B73CF-9879-40CD-9D02-C38557E9792C			No	YES		Tumor resection		100			12	12	G2		2101	Post-Adjuvant Therapy	WITH TUMOR	YES	Partial Remission/Response	NO			61	11-20 mm		FALSE	2016	2009	1999	0		OV	TCGA-61-2101.b9d85995-85dd-4b00-b93f-3387cd018475.pdf		TCGA	A	55
TCGA-61-2101-11A	55	22.78.0	Nationwide Children's Hospital	TCGA-61-2101-F28422	d25c7ceb-de04-4a5b-87e1-8c217938de7d	TCGA-61-2101	Stage IIIC	22	7	0	0	329B73CF-9879-40CD-9D02-C38557E9792C			No	YES		Tumor resection		100			12	12	G2		2101	Post-Adjuvant Therapy	WITH TUMOR	YES	Partial Remission/Response	NO			61	11-20 mm		FALSE	2016	2009	1999	0		OV			TCGA	A	55
TCGA-25-1318-01A	54	13.84.0	Nationwide Children's Hospital	TCGA-25-1318-F26655	f632b553-5ecb-48ef-84bc-d5372657f82a	TCGA-25-1318	Stage IIIC	22	27	0		A528D59E-F26A-498A-890F-24984FAF6908			No	YES		Tumor resection					12	3	G3		1318		WITH TUMOR	YES	Partial Remission/Response	NO			25	1-10 mm		FALSE	2016	2009	2000	0	178	OV	TCGA-25-1318.D9B9F69A-265C-42F4-BCD2-4B136A7FE935.pdf	TCGA	TCGA	A	54
TCGA-24-1564-01A	67	15.83.0	Nationwide Children's Hospital	TCGA-24-1564-F26260	69d2cd4f-e4ac-476b-a837-030181905bb8	TCGA-24-1564	Stage IIIC	22	13	0		6145D26C-DC2B-4460-8DD1-D55219B0BC72			No	YES		Tumor resection					12	5	G3		1564		WITH TUMOR	YES	Complete Remission/Response	NO			24	1-10 mm		FALSE	2016	2009	1997	0	178	OV	TCGA-24-1564.fa1c8286-2e55-4137-93ae-c19d470ce2e4.pdf	TCGA	TCGA	A	67
TCGA-09-1665-01B	73	17.81.0	Nationwide Children's Hospital	TCGA-09-1665-F24272	85d0d258-5285-40e6-bfd7-45c246449c8e	TCGA-09-1665	Stage IIIC	22	2	0		DA68AAC3-D139-444D-AC1E-0941D2950E2E			No	YES		Tumor resection				YES	12	6	G2		1665		WITH TUMOR	YES	Complete Remission/Response	NO			9	No Macroscopic disease	YES	FALSE	2016	2009	2002	0		OV	TCGA-09-1665.0e311879-9b25-453d-b41a-7cc3048bb05e.pdf		TCGA	B	73
TCGA-09-1665-11B	73	17.81.0	Nationwide Children's Hospital	TCGA-09-1665-F24272	85d0d258-5285-40e6-bfd7-45c246449c8e	TCGA-09-1665	Stage IIIC	22	2	0		DA68AAC3-D139-444D-AC1E-0941D2950E2E			No	YES		Tumor resection				YES	12	6	G2		1665		WITH TUMOR	YES	Complete Remission/Response	NO			9	No Macroscopic disease	YES	FALSE	2016	2009	2002	0		OV			TCGA	B	73
TCGA-04-1516-01A	48	40.67.0	Nationwide Children's Hospital	TCGA-04-1516-F24087	315cef90-6683-4c74-ae71-9888cc51cc33	TCGA-04-1516	Stage IA	22	25	0	0	D55DB0A1-9E8F-4450-BEFB-5CEFCB922C99			No	YES		Tumor resection					12	6	G3		1516	Post-Adjuvant Therapy	TUMOR FREE	YES	Complete Remission/Response	NO			4	No Macroscopic disease		FALSE	2016	2010	2006	0		OV	TCGA-04-1516.434BDC72-1BE6-4235-AFBA-10ADE94C8901.pdf		TCGA	A	48
TCGA-04-1516-11B	48	40.67.0	Nationwide Children's Hospital	TCGA-04-1516-F24087	315cef90-6683-4c74-ae71-9888cc51cc33	TCGA-04-1516	Stage IA	22	25	0	0	D55DB0A1-9E8F-4450-BEFB-5CEFCB922C99			No	YES		Tumor resection					12	6	G3		1516	Post-Adjuvant Therapy	TUMOR FREE	YES	Complete Remission/Response	NO			4	No Macroscopic disease		FALSE	2016	2010	2006	0		OV			TCGA	B	48
TCGA-13-1499-01A	56	14.86.0	Nationwide Children's Hospital	TCGA-13-1499-F24919	23f13a5e-8099-432a-a6a2-a3e2d887b8ba	TCGA-13-1499	Stage IIIC	22	31	0		04EDBFAF-3CBD-4864-BE6E-D542055C541C			No	YES		Incisional Biopsy	ASHKENAZI	80			12	3	G3		1499	Pre-Adjuvant Therapy	WITH TUMOR	YES	Complete Remission/Response	NO			13			FALSE	2016	2009	2005	0	178	OV	TCGA-13-1499.3FC4A433-FAD1-4CC1-9BD6-A45E2707F6D0.pdf	TCGA	TCGA	A	56
TCGA-13-0923-01A	74	11.84.0	Nationwide Children's Hospital	TCGA-13-0923-F24782	490be56a-1798-44b3-9506-10b9657852fa	TCGA-13-0923	Stage IIIC	22	25	0		237766EC-A96F-4BDD-8E2B-93B907DC5EBA			No	YES		Tumor resection					12	2	G3		923		TUMOR FREE	YES	Complete Remission/Response	NO			13	No Macroscopic disease		FALSE	2016	2009	2008	0	178	OV	TCGA-13-0923.06AB5B8C-7B57-43B0-8376-7A05C58AFC1A.pdf	TCGA	TCGA	A	74
TCGA-10-0925-01A	58	21.74.0	Nationwide Children's Hospital	TCGA-10-0925-F24403	c1c5689d-52ce-407d-a8da-6e7c103202d9	TCGA-10-0925	Stage IIIB	22	5	0		2BA2ECF2-13ED-4856-B4A8-536234E47247			No	YES		Tumor resection		80			12	2	G1		925	Preoperative	WITH TUMOR	YES	Partial Remission/Response	NO			10	1-10 mm		FALSE	2016	2010	2000	0		OV	TCGA-10-0925.96f0f453-84f9-401a-9fd0-0a8712a87be5.pdf		TCGA	A	58
TCGA-10-0925-01B	58	21.74.0	Nationwide Children's Hospital	TCGA-10-0925-F24403	c1c5689d-52ce-407d-a8da-6e7c103202d9	TCGA-10-0925	Stage IIIB	22	5	0		2BA2ECF2-13ED-4856-B4A8-536234E47247			No	YES		Tumor resection		80			12	2	G1		925	Preoperative	WITH TUMOR	YES	Partial Remission/Response	NO			10	1-10 mm		FALSE	2016	2010	2000	0		OV	TCGA-10-0925.96f0f453-84f9-401a-9fd0-0a8712a87be5.pdf		TCGA	B	58
TCGA-10-0925-11A	58	21.74.0	Nationwide Children's Hospital	TCGA-10-0925-F24403	c1c5689d-52ce-407d-a8da-6e7c103202d9	TCGA-10-0925	Stage IIIB	22	5	0		2BA2ECF2-13ED-4856-B4A8-536234E47247			No	YES		Tumor resection		80			12	2	G1		925	Preoperative	WITH TUMOR	YES	Partial Remission/Response	NO			10	1-10 mm		FALSE	2016	2010	2000	0		OV			TCGA	A	58
TCGA-09-1668-01B	57	17.81.0	Nationwide Children's Hospital	TCGA-09-1668-F24300	4c6e3ed8-1d30-4366-96fc-60bfa0104dfd	TCGA-09-1668	Stage IIIC	22	2	0		8F102EF9-A8CF-4168-BBC7-086D6BC9F2DF			No	YES		Tumor resection				NO	12	6	G3		1668		WITH TUMOR	YES	Complete Remission/Response	NO			9		NO	FALSE	2016	2009	2004	0	178	OV	TCGA-09-1668.7740b3ec-1d81-4408-be9e-45ccd7e91b3a.pdf	TCGA	TCGA	B	57
TCGA-25-2391-01A	57	24.76.0	Nationwide Children's Hospital	TCGA-25-2391-F26796	6ec2f13a-7241-400e-ba92-e194af3034c7	TCGA-25-2391	Stage IIIC	22	5	0		04A78378-C72D-437C-BC6F-7DD243A50D1B			No	YES		Tumor resection					12	1	G3		2391		TUMOR FREE	YES	Complete Remission/Response	NO			25	>20 mm		FALSE	2016	2010	2003	0	178	OV	TCGA-25-2391.32AC761D-67A0-46C5-AB01-AE9BBE7307CA.pdf	TCGA	TCGA	A	57
TCGA-61-2002-01A	46	22.78.0	Nationwide Children's Hospital	TCGA-61-2002-F28321	7707c515-3224-4835-89c6-76f1f0d0e875	TCGA-61-2002	Stage IIIC	22	8	0		3485635F-6052-4D79-A8DC-142550FA4E27			No	YES		Tumor resection				YES	12	12	G3		2002		WITH TUMOR	YES	Progressive Disease	NO			61	11-20 mm	YES	FALSE	2016	2009	2008	0		OV	TCGA-61-2002.8030b8aa-9686-45b3-bf39-1889a6b8b36f.pdf		TCGA	A	46
TCGA-61-2002-11A	46	22.78.0	Nationwide Children's Hospital	TCGA-61-2002-F28321	7707c515-3224-4835-89c6-76f1f0d0e875	TCGA-61-2002	Stage IIIC	22	8	0		3485635F-6052-4D79-A8DC-142550FA4E27			No	YES		Tumor resection				YES	12	12	G3		2002		WITH TUMOR	YES	Progressive Disease	NO			61	11-20 mm	YES	FALSE	2016	2009	2008	0		OV			TCGA	A	46
TCGA-29-2428-01A	58	24.76.0	Nationwide Children's Hospital	TCGA-29-2428-F27478	1aae8af8-d856-4054-bdcd-5cd78895a694	TCGA-29-2428	Stage IIIC	22	8	0	0	6F6349D6-EF9A-4850-B129-A24A1FAFB99B			No	YES		Tumor resection				YES	12	2	G3		2428	Post-Adjuvant Therapy	TUMOR FREE	YES	Complete Remission/Response	NO			29	>20 mm		FALSE	2016	2010	2005	0		OV	TCGA-29-2428.45a6c74c-045b-4fdd-a93d-9e1a8d36e4cb.pdf		TCGA	A	58
TCGA-24-0968-01A	59	12.85.0	Nationwide Children's Hospital	TCGA-24-0968-F25880	f0d9fae8-b67d-4afc-b337-8433ef184f86	TCGA-24-0968	Stage IIIC	22	10	0		88B76C34-3D08-42DE-99E6-7E39960E0C4A			No	YES		Cytology (e.g. Peritoneal or pleural fluid)				YES	12	3	G3		968		WITH TUMOR	YES	Partial Remission/Response	NO			24	1-10 mm		FALSE	2016	2009	2005	0		OV	TCGA-24-0968.887A21BF-12C4-47C7-A48D-A7FAA05C57B2.pdf		TCGA	A	59
TCGA-09-1666-01A	57	17.81.0	Nationwide Children's Hospital	TCGA-09-1666-F24279	f21016c7-5541-4378-869b-7dcadae9392c	TCGA-09-1666	Stage IIIC	22	2	0		C4E4DD89-1EDB-4525-BA1E-30F807D09390			No	YES		Tumor resection				NO	12	6	G3		1666		WITH TUMOR	YES	Complete Remission/Response	NO			9	No Macroscopic disease	NO	FALSE	2016	2009	2003	0	178	OV	TCGA-09-1666.2de50dd9-b607-4a87-baae-468c4bf43205.pdf	TCGA	TCGA	A	57
TCGA-36-1575-01A	83	17.81.0	Nationwide Children's Hospital	TCGA-36-1575-F27872	a467ed8b-fffc-416c-baec-1a137a98d03b	TCGA-36-1575	Stage IIIB	22	2	0		AE810E05-C98D-40AC-A3BC-BE0506E9D1A5			No	YES		Tumor resection				NO	12	6	G3		1575		TUMOR FREE	YES		NO			36	No Macroscopic disease	NO	FALSE	2016	2009	2006	0	178	OV	TCGA-36-1575.44cf8eee-71b1-4499-815a-7d1c3092dbe3.pdf	TCGA	TCGA	A	83
TCGA-13-1403-01A	48	13.84.0	Nationwide Children's Hospital	TCGA-13-1403-F24793	1b8ebf1f-79f6-4198-ad79-00cec38ef301	TCGA-13-1403	Stage IIIC	22	20	0		824EB465-81A2-4081-8AEB-38424CAC2159			No	YES		Cytology (e.g. Peritoneal or pleural fluid)					12	3	G3		1403		TUMOR FREE	YES	Complete Remission/Response	NO			13			FALSE	2016	2009	2008	0		OV	TCGA-13-1403.435619AB-01F5-4AC3-8D28-A8CC0054699F.pdf		TCGA	A	48
TCGA-30-1860-01A	58	21.74.0	Nationwide Children's Hospital	TCGA-30-1860-F27580	1893088c-1c0b-4d3c-bf14-c89f641b604e	TCGA-30-1860	Stage IIIC	22	2	0		C5602547-2457-48D8-8ABC-5214D646CD01			No	YES		Tumor resection				NO	12	6	G3		1860		WITH TUMOR	YES	Complete Remission/Response	NO			30	>20 mm	NO	FALSE	2016	2009	2002	0	178	OV	TCGA-30-1860.d5b8e59f-1ae5-4e22-b933-48e48a364788.pdf	TCGA	TCGA	A	58
TCGA-01-0631-11A		9.82.0	Nationwide Children's Hospital			TCGA-01-0631		1				061772A1-3BCC-46A3-9925-F6858B3FF903											7				631								1				2016					OV			TCGA	A
TCGA-01-0633-11A		9.82.0	Nationwide Children's Hospital			TCGA-01-0633		1				30535F0C-9F3C-4D17-BD1F-8521D6E57CAA											7				633								1				2016					OV			TCGA	A
TCGA-13-0914-01A		11.84.0	Nationwide Children's Hospital			TCGA-13-0914		1				563E9B1C-235A-46BC-B0A7-77E0FA790CCB											7				914								13				2016					OV	TCGA-13-0914.E8C95CF2-DA00-451E-BFB1-CBE6A880774A.pdf		TCGA	A
TCGA-01-0636-11A		9.82.0	Nationwide Children's Hospital			TCGA-01-0636		1				16529E06-BDF8-40CE-9B8D-6549D4B8282F											7				636								1				2016					OV			TCGA	A
TCGA-72-4237-01A		44.57.0	Nationwide Children's Hospital			TCGA-72-4237		31				3615B639-0E1B-4DD3-BF83-E21B20F6F7BC											3				4237								72				2016					OV			TCGA	A
TCGA-13-0922-01A		11.84.0	Nationwide Children's Hospital			TCGA-13-0922		1				9F33A892-7A86-4683-A69A-D8D62D47E4A7											7				922								13				2016					OV	TCGA-13-0922.8E85AA20-B559-4153-AFB9-3B60DCDA378C.pdf		TCGA	A
TCGA-01-0639-11A		9.82.0	Nationwide Children's Hospital			TCGA-01-0639		1				5C8795C0-4494-44E7-A2C8-101BC85029A5											7				639								1				2016					OV			TCGA	A
TCGA-72-4234-01A		44.57.0	Nationwide Children's Hospital			TCGA-72-4234		31				9DE7D3B3-88D6-4BF8-BD85-2DA522949BAF											3				4234								72				2016					OV			TCGA	A
TCGA-72-4232-01A		44.57.0	Nationwide Children's Hospital			TCGA-72-4232		31				467E0E9F-B5D8-4148-9525-BAC3DD87B982											3				4232								72				2016					OV			TCGA	A
TCGA-72-4235-01A		44.57.0	Nationwide Children's Hospital			TCGA-72-4235		31				C2068826-070C-4AF8-89DC-37156F6C031D											3				4235								72				2016					OV			TCGA	A
TCGA-72-4238-01A		44.57.0	Nationwide Children's Hospital			TCGA-72-4238		31				F11E0E2C-B466-46AE-AFAD-EEE5C9BE9F30											3				4238								72				2016					OV			TCGA	A
TCGA-72-4240-01A		44.57.0	Nationwide Children's Hospital			TCGA-72-4240		31				E43586F7-4BF4-4A0B-93F7-5A06A2E1EB68											3				4240								72				2016					OV			TCGA	A
TCGA-72-4236-01A		44.57.0	Nationwide Children's Hospital			TCGA-72-4236		31				ACE9C5B6-2267-4134-A783-30EF2CCD9B2D											3				4236								72				2016					OV			TCGA	A
TCGA-01-0630-11A		9.82.0	Nationwide Children's Hospital			TCGA-01-0630		1				ED078D63-4ECA-474F-A962-9DF75751FC86											7				630								1				2016					OV			TCGA	A
TCGA-01-0642-11A		9.82.0	Nationwide Children's Hospital			TCGA-01-0642		1				1F7FEAA3-A1B6-4ADC-A597-FC2BAA0FF95F											7				642								1				2016					OV			TCGA	A
TCGA-01-0637-11A		9.82.0	Nationwide Children's Hospital			TCGA-01-0637		1				90C23BF2-1A5F-47BC-BC08-D92701FACA44											7				637								1				2016					OV			TCGA	A
TCGA-72-4233-01A		44.57.0	Nationwide Children's Hospital			TCGA-72-4233		31				39A3714B-3529-42D5-8297-537182B0CFB3											3				4233								72				2016					OV			TCGA	A
TCGA-72-4241-01A		44.57.0	Nationwide Children's Hospital			TCGA-72-4241		31				050A9CA3-F81D-41E6-9D35-40597A3B85E4											3				4241								72				2016					OV			TCGA	A
TCGA-72-4231-01A		44.57.0	Nationwide Children's Hospital			TCGA-72-4231		31				2BDAF11B-DE4D-40E5-9569-8C53E8EAF02C											3				4231								72				2016					OV			TCGA	A
TCGA-36-2539-01A		40.67.0	Nationwide Children's Hospital			TCGA-36-2539		1				180C6F8E-4791-47A1-A7E0-51F8E168DED2											7				2539								36				2016					OV	TCGA-36-2539.c388f1d4-53dd-4e8b-bc68-ded38c816530.pdf		TCGA	A
TCGA-01-0628-11A		9.82.0	Nationwide Children's Hospital			TCGA-01-0628		1				CC585F28-9E2D-4A6B-AF5A-D78FF783773E											7				628								1				2016					OV			TCGA	A
[truncated: 48 more columns]
